# Supplementary material for: DNA Methylation Signatures of Cellular Senescence Are Not Reversed by Senolytic Treatment
Source: Aging Cell. 2026 Feb 26;25(3):e70430. doi: 10.1111/acel.70430 (PMC12938503; doi:10.1111/acel.70430)
Supplement: Supplementary file 14 — Data S1: acel70430‐sup‐0015‐Tables.xlsm. [file ACEL-25-e70430-s010.xlsm]

## Sheet: Contents
Table	Description
ST1	Clock CpG characteristics
ST2	Summary of Clock Parameters
ST3	Datasets Summaries

## Sheet: ST1
Supplementary Table 1
CpGs	GSE227160_SD	GSE227160_mean	GSE227160_DSF_Rep_estimate	GSE227160_DSF_Rep_std	GSE227160_DSF_Rep_pvalues	GSE227160_DSF_Rad_estimate	GSE227160_DSF_Rad_std	GSE227160_DSF_Rad_pvalues	GSE227160_hBM_Rep_estimate	GSE227160_hBM_Rep_std	GSE227160_hBM_Rep_pvalues	GSE227160_hBM_Rad_estimate	GSE227160_hBM_Rad_std	GSE227160_hBM_Rad_pvalues	GSE227160_hAd_Rep_estimate	GSE227160_hAd_Rep_std	GSE227160_hAd_Rep_pvalues	GSE227160_hAd_Rad_estimate	GSE227160_hAd_Rad_std	GSE227160_hAd_Rad_pvalues	cpgs	GSE197723_SD	GSE_197723_mean	GSE197723_Rep_estimate	GSE197723_Rep_std	GSE197723_Rep_pvalues	GSE197723_Xray_estimate	GSE197723_Xray_std	GSE197723_Xray_pvalues	GSE197723_RAS_estimate	GSE197723_RAS_std	GSE197723_RAS_pvalues	GSE197723_Immort_estimate	GSE197723_Immort_std	GSE197723_Immort_pvalues	GSE151617_SD	GSE151617_mean	GSE151617_ex1_1.25abt_estimate	GSE151617_ex1_1.25abt_std	GSE151617_ex1_1.25abt_pvalues	GSE151617_ex1_5abt_estimate	GSE151617_ex1_5abt_std	GSE151617_ex1_5abt_pvalues	GSE151617_ex1_rapa_estimate	GSE151617_ex1_rapa_std	GSE151617_ex1_rapa_pvalues	GSE151617_ex2_rapa_estimate	GSE151617_ex2_rapa_std	GSE151617_ex2_rapa_pvalues
cg00000292	0.108182	0.462204	0.422031	0.744075	0.591159	-0.883907	0.578248	0.157358	-0.21937	0.758494	0.782148	-0.549809	0.618281	0.394754	0.178296	0.760286	0.822386	-0.12438	0.641056	0.850042	cg00000292	0.0943664	0.554902	0.67427	0.274338	0.0178066	0.435835	0.284632	0.132563	0.882904	0.261149	0.00148243	0.857638	0.706846	0.270597	0.0975655	0.524072	-0.275416	0.902424	0.775439	-1.78892	0.182421	0.000606131	-1.7745	0.214752	0.00117041	-1.05762	0.595391	0.118928
cg00001687	0.00602397	0.988721	0.587937	0.725067	0.4484	-0.682246	0.604941	0.285741	0.873875	0.67532	0.243234	-0.18957	0.639458	0.772949	0.129808	0.761922	0.870319	-0.0556894	0.64202	0.93259	cg00001687	0.00421324	0.984059	1.038	0.248439	0.000129907	0.572379	0.279326	0.0461764	1.00134	0.251689	0.000243743	1.39358	0.546391	0.0434601	0.0192856	0.959339	-0.0531078	0.912485	0.95638	1.72667	0.296624	0.00433694	1.65778	0.382455	0.0123053	-1.02526	0.603424	0.13311
cg00002145	0.0493011	0.805831	-0.763959	0.697181	0.315197	0.228579	0.638181	0.72766	0.92068	0.664874	0.215425	0.2777	0.63623	0.671764	1.70868	0.311027	0.00152385	-0.120998	0.641121	0.854081	cg00002145	0.0476344	0.830845	0.937788	0.256956	0.000668819	0.719144	0.271849	0.0111289	0.735187	0.270915	0.00933241	-0.937388	0.689763	0.223009	0.0371825	0.788685	-0.46511	0.882752	0.62614	-1.70613	0.324978	0.00629725	-1.68769	0.348227	0.00836051	0.0220103	0.717089	0.97637
cg00002660	0.00905075	0.0540229	1.16929	0.596205	0.0975296	0.469669	0.624853	0.469584	-0.410444	0.745155	0.60165	-0.870515	0.580276	0.164463	0.892705	0.671203	0.231838	0.0317136	0.642183	0.961586	cg00002660	0.00831755	0.045606	1.00994	0.250941	0.000210957	0.173561	0.290672	0.553366	0.775832	0.26844	0.00585737	-1.29041	0.587109	0.0703054	0.0177412	0.0461139	-0.330251	0.897812	0.73163	0.290246	0.901262	0.763547	0.225275	0.905895	0.815857	0.0974544	0.716191	0.895594
cg00003345	0.14339	0.434046	-1.13999	0.605587	0.108783	0.0467938	0.642091	0.943341	-0.953976	0.657005	0.196706	-0.19137	0.639404	0.770844	1.8068	0.198112	9.7688e-05	0.677748	0.605447	0.289129	cg00003345	0.0882038	0.448516	0.458381	0.283861	0.113192	0.351718	0.287151	0.226866	1.04529	0.247775	0.000114143	-1.47235	0.510801	0.0279685	0.0453668	0.263894	1.69294	0.341792	0.00774393	1.47852	0.535561	0.050813	1.8111	0.115368	9.61735e-05	0.525514	0.689082	0.470598
cg00003858	0.079222	0.763088	1.33094	0.536749	0.0478293	0.855671	0.58248	0.172572	1.45091	0.482156	0.0237242	1.60308	0.394353	0.00226798	0.895606	0.670558	0.230107	0.763372	0.595169	0.22856	cg00003858	0.0301965	0.921749	0.872023	0.261943	0.0017224	0.58509	0.278752	0.0413381	0.449449	0.284172	0.120591	1.38011	0.552063	0.0465342	0.0415637	0.827469	0.38544	0.892296	0.688033	1.64269	0.398401	0.0145743	-0.802582	0.819938	0.383086	0.367273	0.703574	0.617769
cg00004067	0.0103345	0.949072	1.35251	0.527687	0.0427304	0.390409	0.630284	0.549493	-0.530765	0.732381	0.495906	1.39916	0.465549	0.0132214	0.596226	0.723938	0.441673	1.19351	0.519667	0.0445053	cg00004067	0.013102	0.952828	-0.285731	0.288739	0.327555	0.636102	0.276313	0.025906	1.10108	0.242464	4.02413e-05	1.33652	0.569654	0.0573553	0.0260014	0.912672	1.53537	0.493956	0.0359306	1.44215	0.559804	0.0615755	-1.58587	0.452314	0.0247586	0.714307	0.664376	0.317961
cg00004089	0.182939	0.518736	1.7534	0.266327	0.000589469	-0.739987	0.598115	0.244278	1.49051	0.461586	0.0179304	-0.786986	0.592086	0.213317	-0.110648	0.762426	0.889364	0.106436	0.641379	0.871505	cg00004089	0.178265	0.544729	1.66981	0.156622	5.10405e-14	0.366179	0.286758	0.208024	0.774144	0.268545	0.00597521	0.620627	0.747011	0.437883	0.142811	0.401852	1.74644	0.266127	0.00278926	-1.81711	0.0886752	3.34944e-05	-1.74965	0.260794	0.0025692	-0.911791	0.628904	0.190392
cg00004562	0.0870178	0.726655	0.845979	0.681215	0.260626	-0.221854	0.638418	0.735414	1.50397	0.454254	0.0161877	-0.618162	0.61179	0.33612	1.43614	0.489471	0.0261482	-0.30492	0.634982	0.641414	cg00004562	0.0833955	0.719838	1.20537	0.23143	4.35493e-06	0.499176	0.282362	0.0837167	1.07441	0.245051	6.7008e-05	-0.840074	0.710353	0.281697	0.0803792	0.60196	1.73908	0.277913	0.00332632	-1.03163	0.753174	0.242636	-1.81952	0.0753035	1.74037e-05	-1.53837	0.419767	0.00801911
cg00004806	0.173614	0.629139	1.84821	0.118405	4.37791e-06	0.162863	0.640193	0.804344	1.5415	0.432779	0.0119004	-0.382792	0.630751	0.557455	0.517323	0.733982	0.507347	0.546787	0.618549	0.39746	cg00004806	0.123191	0.556093	1.53098	0.184907	1.14827e-10	0.446316	0.284279	0.123271	1.42042	0.203184	9.40597e-09	0.419851	0.769963	0.605217	0.132479	0.616129	-1.19405	0.690575	0.158856	-1.82398	0.0400818	1.39464e-06	-1.82565	0.00925588	3.96351e-09	-0.965424	0.617363	0.161844
cg00004883	0.0879483	0.899638	-0.856621	0.678995	0.25392	0.518404	0.620988	0.423322	0.530107	0.73246	0.496464	0.422477	0.628213	0.516499	1.23807	0.572593	0.0738502	-0.521548	0.620724	0.420418	cg00004883	0.00911711	0.978938	0.563903	0.2797	0.0496516	0.0933872	0.291471	0.750116	0.723209	0.271615	0.0106477	-0.262351	0.781506	0.748525	0.038692	0.907674	1.75193	0.256942	0.0024187	1.08891	0.732736	0.211448	1.69587	0.338145	0.00741038	-0.416884	0.699613	0.570014
cg00005040	0.0726863	0.11217	-0.574367	0.726877	0.459502	0.11376	0.641253	0.862734	1.09527	0.61919	0.127321	0.616891	0.611919	0.337164	0.535046	0.731861	0.492284	-0.555733	0.617751	0.389479	cg00005040	0.0364299	0.0569472	0.673245	0.274393	0.0179922	0.325303	0.287827	0.264249	0.866838	0.262317	0.00184845	0.390786	0.772509	0.630994	0.0422184	0.0773639	0.242505	0.904782	0.801933	-0.653666	0.852358	0.485905	1.78128	0.200237	0.000882415	-0.868153	0.637664	0.215566
cg00006787	0.102961	0.702366	1.85843	0.0877693	7.233e-07	0.879039	0.57899	0.159918	-0.731463	0.702965	0.338191	0.244881	0.637576	0.708959	1.42699	0.493914	0.0277246	-0.0446518	0.642106	0.945931	cg00006787	0.0422373	0.909863	-0.250432	0.28945	0.39142	0.828127	0.265021	0.00307855	0.868689	0.262183	0.00180254	-0.427889	0.769225	0.59815	0.0856951	0.749751	1.56987	0.466056	0.0280847	1.80211	0.146396	0.000250192	1.81697	0.0893808	3.45751e-05	1.12561	0.57731	0.0922016
cg00007221	0.121096	0.71876	0.861888	0.677883	0.250633	-0.291564	0.635609	0.656246	1.71294	0.30709	0.00140918	0.631108	0.610467	0.325578	0.790639	0.692205	0.296893	0.438812	0.627092	0.500033	cg00007221	0.165289	0.534236	1.78523	0.125941	2.11302e-18	0.691454	0.273407	0.0149306	1.05166	0.247187	0.000101794	-0.0387416	0.788652	0.962415	0.0865852	0.405443	1.7965	0.162724	0.000382698	1.75641	0.249169	0.00213543	-1.73685	0.281367	0.00349773	-0.544411	0.686983	0.454104
cg00008493	0.0171716	0.880705	0.599082	0.723545	0.439366	0.425854	0.627985	0.513076	0.201439	0.759322	0.799667	-0.153498	0.640425	0.815418	-0.0683467	0.763253	0.931562	-1.01617	0.556093	0.0975998	cg00008493	0.0142498	0.94289	0.638486	0.276193	0.0253229	0.695944	0.273159	0.0142478	1.04321	0.247965	0.000118443	-0.794663	0.719009	0.311401	0.0168143	0.888516	0.257197	0.903768	0.790089	0.985061	0.768601	0.269221	-0.053435	0.91248	0.956111	0.777159	0.65422	0.273604
cg00010108	0.0357566	0.805415	1.35162	0.528068	0.0429349	0.0679063	0.641903	0.917842	0.865696	0.677073	0.24827	-0.152189	0.640456	0.816969	-0.182077	0.760137	0.818666	-0.208724	0.638861	0.750621	cg00010108	0.0414307	0.855533	0.368526	0.286692	0.205073	0.573153	0.279291	0.045869	0.771423	0.268716	0.00616954	1.05903	0.659771	0.159584	0.0271749	0.837297	-1.06034	0.743138	0.226789	0.843962	0.809485	0.356002	-1.69502	0.339203	0.00750594	-0.0869531	0.716384	0.906803
cg00010947	0.0104279	0.0308001	0.553359	0.729588	0.476905	0.0968273	0.641531	0.883031	1.30952	0.545458	0.0532381	0.280487	0.636107	0.668635	0.537916	0.731511	0.489861	0.0494161	0.642071	0.940171	cg00010947	0.00563763	0.0368714	0.887955	0.260777	0.00138151	0.357723	0.28699	0.218904	0.770569	0.268769	0.00623173	-1.37517	0.554111	0.0476914	0.0229902	0.0298189	0.791383	0.822655	0.390533	-1.46499	0.544779	0.0547064	-0.927836	0.786202	0.303329	0.149148	0.714918	0.840684
cg00012194	0.0229173	0.812582	0.958954	0.655796	0.193984	0.524501	0.620476	0.417698	0.726127	0.703887	0.342039	-0.780292	0.592971	0.217573	-0.990597	0.647909	0.177152	-0.0323476	0.64218	0.960818	cg00012194	0.0422467	0.852064	0.577675	0.279089	0.0441075	1.19106	0.233035	6.0499e-06	1.24275	0.227091	1.77356e-06	-0.337635	0.776674	0.678966	0.127709	0.714316	-0.800088	0.820547	0.38474	1.68533	0.351071	0.00864478	0.998082	0.76439	0.261679	0.913105	0.628631	0.189661
cg00013374	0.0553117	0.850467	-0.832512	0.683974	0.269237	0.56941	0.616504	0.377436	1.09204	0.620142	0.128727	-0.230227	0.638122	0.725762	1.30124	0.548752	0.0554244	-0.170028	0.640007	0.795893	cg00013374	0.0324389	0.919669	1.11782	0.240793	2.88869e-05	0.284041	0.288775	0.330454	0.873568	0.261831	0.00168634	0.304522	0.778952	0.709348	0.0982398	0.813354	-0.00332909	0.912869	0.997265	-1.79622	0.163496	0.000390053	-1.20055	0.687751	0.155812	0.910049	0.629264	0.191363
cg00013569	0.00980631	0.969378	0.616835	0.721054	0.425132	-0.408881	0.629112	0.530381	0.371421	0.748559	0.637417	-0.0769357	0.641801	0.906957	-0.154994	0.761137	0.84537	0.379633	0.630942	0.560772	cg00013569	0.0151341	0.969481	1.318	0.217672	2.39493e-07	0.550579	0.280277	0.0555406	0.816347	0.265815	0.00357455	0.751113	0.726769	0.341219	0.0166775	0.927906	-1.10191	0.727863	0.204614	0.774436	0.826677	0.401896	0.707391	0.841566	0.447902	-0.0342361	0.71702	0.963251
cg00013993	0.00523811	0.983693	0.268731	0.755842	0.734352	0.717938	0.600797	0.259667	-0.0574819	0.763402	0.942426	-0.284306	0.635938	0.664354	-1.21923	0.579291	0.0799564	-0.199579	0.639153	0.761261	cg00013993	0.0093049	0.973562	1.32718	0.216457	1.83936e-07	1.00458	0.251408	0.000230881	1.52159	0.186584	1.74943e-10	0.665781	0.740503	0.403241	0.0105191	0.963359	0.402367	0.890426	0.674774	1.01679	0.7582	0.250987	0.284081	0.901753	0.768487	0.330959	0.706143	0.65354
cg00014733	0.048675	0.844065	1.74327	0.277189	0.000752439	0.159108	0.640288	0.808781	1.39278	0.509927	0.0341253	0.071833	0.64186	0.913106	1.13483	0.607201	0.11084	-0.605467	0.613059	0.346634	cg00014733	0.0576816	0.869831	1.40708	0.205193	1.49181e-08	0.230774	0.289805	0.429945	1.19877	0.232174	5.07294e-06	-0.249712	0.782195	0.760363	0.0240862	0.864878	-1.1152	0.722784	0.19772	0.130573	0.910533	0.892907	0.758786	0.830298	0.412487	0.5099	0.690755	0.484414
cg00014786	0.19836	0.51127	1.22247	0.578154	0.0788881	0.184018	0.63962	0.779451	0.542777	0.730912	0.485768	-0.290092	0.635677	0.657889	-0.941519	0.659993	0.203605	-0.0696188	0.641884	0.915776	cg00014786	0.123837	0.569393	0.774139	0.268546	0.00597559	0.124075	0.291222	0.67206	0.715784	0.272042	0.0115406	0.417095	0.770213	0.607648	0.178795	0.597775	1.59175	0.447118	0.0235855	-1.78287	0.196662	0.000820585	1.731	0.290241	0.00396903	-1.56596	0.404929	0.00615362
cg00015603	0.0618876	0.811992	0.322673	0.752317	0.682964	-0.0562385	0.642015	0.931926	1.70274	0.316402	0.00169313	-0.485392	0.62365	0.454409	0.945608	0.659018	0.201326	-0.664268	0.606939	0.299415	cg00015603	0.0445573	0.881624	1.20821	0.231107	4.07554e-06	0.438811	0.284533	0.129873	0.968313	0.254483	0.00041698	-0.0413616	0.78863	0.959875	0.0396952	0.827736	1.17786	0.69749	0.166543	1.30545	0.638188	0.110245	1.35563	0.611473	0.090916	-0.329705	0.706227	0.654787
cg00015639	0.0601563	0.775859	1.54121	0.432948	0.0119298	1.34551	0.481103	0.0189007	1.51311	0.449167	0.0150667	0.814133	0.588404	0.196576	1.33131	0.536595	0.0477383	1.37094	0.473869	0.0160223	cg00015639	0.0499831	0.806952	0.871782	0.26196	0.00172809	1.26613	0.224266	9.80365e-07	0.722357	0.271664	0.0107471	-0.686007	0.73742	0.388124	0.0284509	0.747607	1.81613	0.0935306	4.14701e-05	-0.938755	0.782955	0.296702	-1.55466	0.478636	0.031432	-0.257352	0.71051	0.727885
cg00016783	0.0538565	0.861413	1.46017	0.477475	0.0222789	-0.260782	0.636945	0.690859	1.21912	0.57933	0.0799928	1.45858	0.446938	0.0085235	0.862862	0.677676	0.250028	-0.623494	0.611249	0.331756	cg00016783	0.0800666	0.792875	1.54828	0.181748	5.14321e-11	0.613562	0.277419	0.0319958	0.870226	0.262073	0.00176519	0.550284	0.756144	0.494175	0.0325995	0.844382	-1.73391	0.285872	0.00373133	1.17673	0.697969	0.167088	1.67936	0.358153	0.00938516	-0.812688	0.648023	0.25006
cg00017121	0.0633229	0.816094	-0.621955	0.720321	0.421064	0.134788	0.640846	0.837635	1.27589	0.558584	0.0624425	-0.0815512	0.641744	0.901398	1.39899	0.507088	0.0329034	-0.196927	0.639235	0.764353	cg00017121	0.0485576	0.860637	1.11893	0.240682	2.82509e-05	0.441058	0.284457	0.127869	0.940194	0.256765	0.00064488	-0.321735	0.777798	0.69351	0.0313358	0.827662	1.8204	0.0697713	1.28218e-05	-1.79532	0.165944	0.000414078	-1.80855	0.124972	0.000132549	-0.582793	0.682469	0.421393
cg00017203	0.0469211	0.838356	1.12407	0.610528	0.115195	0.846453	0.583825	0.177731	-0.6811	0.711349	0.3753	-0.181302	0.639698	0.782637	0.155983	0.761103	0.844392	-0.905405	0.574912	0.146366	cg00017203	0.0451823	0.879909	0.965702	0.254699	0.000434554	0.262029	0.289227	0.369676	0.721152	0.271734	0.0108889	-0.413757	0.770513	0.610594	0.0228259	0.852441	1.47054	0.541031	0.0530949	1.6175	0.423389	0.0187726	1.2311	0.674115	0.141844	0.0764455	0.716555	0.918032
cg00020390	0.0904576	0.736795	-0.263987	0.756121	0.738915	-0.265396	0.636755	0.685635	1.19739	0.586835	0.0873926	0.694986	0.603489	0.27627	0.778184	0.694554	0.305373	0.366008	0.631747	0.575165	cg00020390	0.0710583	0.815957	1.55754	0.180019	3.29499e-11	0.309349	0.288209	0.288713	1.09339	0.24322	4.67215e-05	1.34332	0.566984	0.0555788	0.117751	0.632604	1.66433	0.375282	0.0113791	1.28208	0.649923	0.119803	-1.81614	0.0935167	4.14453e-05	-1.11545	0.580119	0.0959339
cg00020446	0.0736334	0.714784	0.369514	0.748717	0.639181	0.410487	0.629007	0.528733	1.71754	0.30278	0.00129208	0.0557422	0.64202	0.932526	0.781388	0.693954	0.30318	0.540851	0.61907	0.402802	cg00020446	0.0664034	0.751915	0.319448	0.28797	0.273061	0.486158	0.282855	0.0923832	0.915765	0.258677	0.000927895	1.28756	0.588151	0.0711572	0.0800464	0.756229	1.80264	0.144746	0.000239054	1.82418	0.0377468	1.09689e-06	1.82295	0.0505083	3.51794e-06	0.718519	0.663727	0.314882
cg00020474	0.132693	0.368106	-0.362959	0.749251	0.645256	-0.358659	0.632168	0.582989	1.54767	0.429089	0.011273	0.498386	0.622624	0.442046	1.42997	0.492475	0.0272052	0.689503	0.604118	0.280323	cg00020474	0.115913	0.506102	1.2171	0.230091	3.30548e-06	0.360136	0.286924	0.215759	1.17728	0.234552	8.23923e-06	1.21931	0.611911	0.0933747	0.0716139	0.411739	1.44895	0.5554	0.0594926	1.33139	0.624647	0.100047	1.81645	0.0919666	3.87606e-05	0.633389	0.675998	0.379967
cg00020794	0.0211603	0.720467	0.791437	0.692053	0.296353	0.98638	0.561432	0.109451	1.13249	0.607928	0.111778	0.0535011	0.642039	0.935234	1.25693	0.565706	0.0680223	0.22946	0.63815	0.726645	cg00020794	0.0341475	0.784485	1.63982	0.163364	3.60904e-13	1.19452	0.232649	5.59109e-06	1.47973	0.193764	1.01989e-09	-0.740687	0.728551	0.348545	0.018768	0.734415	1.47676	0.536777	0.0513134	1.11857	0.72148	0.195986	-0.173367	0.908746	0.857992	-0.518055	0.689888	0.477177
cg00021513	0.120982	0.59633	0.467635	0.739518	0.550479	-0.505642	0.622039	0.435214	1.4162	0.499063	0.0296559	0.000722598	0.642262	0.999124	0.951564	0.657587	0.198032	0.268174	0.636638	0.682494	cg00021513	0.105542	0.504474	0.768043	0.268926	0.00641863	0.273903	0.288988	0.348183	1.03983	0.248273	0.000125773	-0.293273	0.779671	0.719748	0.123378	0.629637	1.7517	0.257333	0.00243367	1.82253	0.0541147	4.63623e-06	1.82388	0.0411764	1.5534e-06	1.07714	0.590371	0.110832
cg00021600	0.23933	0.59957	1.59868	0.396697	0.00688042	0.16436	0.640155	0.802576	0.939314	0.660516	0.204839	0.181707	0.639686	0.782162	-1.65689	0.354661	0.00342513	0.974413	0.563517	0.11447	cg00021600	0.1928	0.213421	1.14265	0.238246	1.73672e-05	0.550429	0.280283	0.0556097	0.805703	0.26652	0.00408181	0.964361	0.683538	0.207977	0.25988	0.514352	1.38882	0.592558	0.0790513	-1.72327	0.301533	0.00463718	1.82524	0.0213934	1.13134e-07	0.482278	0.693584	0.509258
cg00022866	0.11027	0.59637	-0.919724	0.665095	0.215975	-0.138987	0.640756	0.832639	1.43946	0.487844	0.0255912	-0.30595	0.634933	0.640275	0.862591	0.677734	0.250196	-0.734058	0.598845	0.248362	cg00022866	0.0938351	0.532127	0.529196	0.281171	0.0661553	0.486794	0.282831	0.0919445	0.923546	0.258075	0.000827576	1.17959	0.624755	0.107939	0.0671203	0.532776	1.74255	0.272416	0.00306685	1.72713	0.29595	0.00429691	1.57127	0.464881	0.0277871	-1.16666	0.565546	0.0780306
cg00024170	0.0228245	0.868057	0.881222	0.673727	0.238754	0.105478	0.641395	0.872653	1.51009	0.450858	0.0154316	-0.346885	0.632825	0.595611	0.107764	0.762494	0.892235	-0.957056	0.566484	0.122014	cg00024170	0.0501264	0.872491	1.57473	0.176739	1.39969e-11	0.317251	0.288022	0.276417	1.35563	0.212589	7.87082e-08	0.564146	0.754439	0.482868	0.0179804	0.868474	-0.0169844	0.912831	0.986046	-1.39626	0.588174	0.0764964	0.303701	0.900153	0.752785	0.809294	0.64863	0.252261
cg00024443	0.0880662	0.467058	1.65283	0.357809	0.00361801	0.737737	0.598393	0.245823	0.105957	0.762537	0.894034	-0.262219	0.636886	0.68923	1.20918	0.582793	0.083332	0.47081	0.624767	0.468475	cg00024443	0.0726155	0.587353	0.81765	0.265728	0.00351646	0.816339	0.265815	0.00357492	1.10992	0.241586	3.38163e-05	0.870374	0.704247	0.262687	0.13596	0.527408	-0.365703	0.894371	0.703562	1.75239	0.256159	0.00238891	1.8073	0.129436	0.000152597	0.375676	0.702939	0.609586
cg00025436	0.0078224	0.0415431	0.716239	0.705573	0.349222	0.181109	0.639703	0.782864	0.855529	0.679224	0.254604	0.235616	0.637925	0.71957	0.279355	0.7552	0.724156	-0.261112	0.636932	0.690484	cg00025436	0.00595716	0.0332488	0.943124	0.256531	0.000616777	0.530746	0.281107	0.0653351	0.793765	0.267297	0.00472488	-1.56255	0.463999	0.0150877	0.0166106	0.0390192	0.562368	0.868486	0.552579	-0.178202	0.908512	0.854057	0.0705281	0.91219	0.942084	-0.479579	0.693851	0.511713
cg00025795	0.091868	0.760887	0.744545	0.700673	0.328843	-0.101593	0.641458	0.877311	1.36125	0.523928	0.0407627	-0.10945	0.641328	0.867894	1.12226	0.611084	0.115939	-0.367156	0.63168	0.573947	cg00025795	0.0629231	0.817957	0.994686	0.252262	0.000272193	0.374617	0.286521	0.197551	0.933349	0.257307	0.000715086	1.21019	0.614921	0.096612	0.0759998	0.771992	-1.56061	0.473771	0.0301018	1.38241	0.596298	0.0812866	-1.8012	0.149171	0.000269799	-0.197189	0.713254	0.790177
cg00026327	0.0973266	0.521158	0.967504	0.653699	0.189356	0.065719	0.641925	0.920481	1.69013	0.32748	0.00209265	0.0095835	0.642254	0.988388	-1.31663	0.542601	0.0514057	0.191672	0.639395	0.77049	cg00026327	0.0868499	0.549911	0.588685	0.278588	0.0400479	0.523013	0.281422	0.0695082	1.04679	0.247637	0.000111112	0.180092	0.785377	0.826248	0.106465	0.439143	1.55579	0.477719	0.0311779	1.81966	0.074426	1.66057e-05	1.82386	0.0414679	1.59788e-06	0.579927	0.682818	0.423798
cg00026362	0.115171	0.613219	-1.13186	0.608125	0.112033	-0.35232	0.632524	0.589772	1.38124	0.515132	0.0364711	-0.222419	0.638399	0.734762	1.23403	0.574046	0.0751368	-0.0668966	0.641913	0.91906	cg00026362	0.0896143	0.749008	1.05873	0.24653	8.95328e-05	0.231282	0.289797	0.428923	1.23962	0.227463	1.91673e-06	0.277324	0.780643	0.734556	0.0751548	0.642291	0.912439	0.790694	0.312766	1.44362	0.558856	0.0611222	1.81092	0.116067	9.8534e-05	-0.344356	0.705227	0.640267
cg00026455	0.0792668	0.726831	1.48852	0.462656	0.0181981	0.112681	0.641272	0.864025	1.2505	0.568075	0.0699779	-0.0584962	0.641995	0.9292	0.803588	0.689716	0.288199	-0.55215	0.618072	0.392666	cg00026455	0.0841883	0.722481	0.750734	0.269987	0.00783598	0.613145	0.277439	0.0321188	1.03866	0.24838	0.000128412	0.808668	0.716402	0.302087	0.0727785	0.654876	1.66864	0.370461	0.0107876	1.12828	0.717689	0.191027	-1.78568	0.190174	0.000716794	0.0485175	0.716903	0.947936
cg00027114	0.184729	0.627032	1.42191	0.496347	0.0286229	-0.315912	0.634445	0.629298	0.694303	0.709218	0.365402	0.399124	0.629738	0.54044	0.504795	0.735434	0.518099	0.33642	0.633389	0.606915	cg00027114	0.113467	0.292583	0.696701	0.273117	0.0141354	0.704315	0.272692	0.0130459	0.702842	0.272775	0.0132509	0.340028	0.7765	0.676784	0.220548	0.460537	1.33554	0.622426	0.0984551	-1.82359	0.0442745	2.07657e-06	-1.76098	0.240981	0.0018651	-0.242846	0.711239	0.742792
cg00028318	0.0442169	0.845021	1.72484	0.29578	0.00111942	-0.264865	0.636777	0.686234	0.635928	0.718284	0.410047	-0.0777411	0.641791	0.905986	1.00237	0.644884	0.171099	0.201737	0.639085	0.758746	cg00028318	0.0574086	0.777428	1.2978	0.220296	4.21516e-07	0.556938	0.280003	0.0526635	1.16931	0.235417	9.82028e-06	-0.0321864	0.788701	0.968772	0.0567352	0.75073	1.80162	0.147901	0.000260688	1.82376	0.0425562	1.77239e-06	1.82432	0.0360288	9.10373e-07	-0.0260955	0.717069	0.971986
cg00028338	0.0364098	0.875956	0.68542	0.710657	0.372049	0.138057	0.640776	0.833745	1.77262	0.244207	0.000347575	0.954266	0.566955	0.123256	0.228246	0.758057	0.773505	-0.286649	0.635833	0.661733	cg00028338	0.0439941	0.88951	1.16928	0.23542	9.82596e-06	0.492043	0.282634	0.088383	1.1447	0.238032	1.66363e-05	-0.00116583	0.78881	0.998869	0.0241928	0.85281	-0.309064	0.899696	0.748503	1.64672	0.39422	0.0139502	1.13614	0.714583	0.187055	1.134	0.57496	0.0891876
cg00028677	0.0235209	0.867813	1.00497	0.644209	0.169777	0.747903	0.59713	0.238888	1.15797	0.599877	0.101796	-0.87558	0.579514	0.161752	0.0435764	0.763555	0.956342	-0.101864	0.641453	0.876986	cg00028677	0.0367008	0.899258	0.426839	0.284928	0.14095	0.483391	0.282958	0.0943119	0.791271	0.267458	0.00486992	1.09974	0.648575	0.140887	0.0123008	0.882995	0.226974	0.905789	0.814482	0.926279	0.786661	0.304278	-1.14433	0.711308	0.18295	1.08116	0.589322	0.10921
cg00029640	0.0262978	0.861513	1.17435	0.594546	0.095658	0.678876	0.60532	0.288277	1.41632	0.499003	0.0296327	-0.385865	0.630564	0.554237	0.651615	0.715937	0.397828	0.286351	0.635846	0.662066	cg00029640	0.0235871	0.922148	1.08929	0.24362	5.05571e-05	0.903554	0.259609	0.00110739	0.270106	0.289066	0.354971	-0.263268	0.781454	0.747668	0.035555	0.856318	-1.38674	0.593778	0.0797748	1.37323	0.601575	0.0845319	1.52364	0.502952	0.0388034	-0.864571	0.638359	0.217709
cg00029979	0.0581863	0.826107	1.28354	0.555656	0.0602725	0.849325	0.583408	0.176114	0.564291	0.728191	0.467817	-0.380304	0.630902	0.560066	1.69941	0.319378	0.00179348	0.734656	0.598772	0.247948	cg00029979	0.0504247	0.825034	0.380844	0.286342	0.190065	0.402924	0.285684	0.165154	0.970737	0.254282	0.000401238	1.01057	0.672319	0.183501	0.0970984	0.671476	1.68395	0.352719	0.00881291	1.77004	0.223763	0.00138183	1.78082	0.201249	0.000900541	0.668541	0.671145	0.352371
cg00030604	0.0753684	0.724896	1.51735	0.446776	0.0145636	0.0654749	0.641928	0.920775	1.71708	0.303213	0.00130345	0.318137	0.634333	0.626855	1.50135	0.455694	0.0165178	-0.548801	0.61837	0.395656	cg00030604	0.0651349	0.768281	1.65182	0.160716	1.69007e-13	0.896956	0.260106	0.00121677	1.0369	0.248539	0.00013246	-0.091466	0.787926	0.911373	0.0779666	0.677282	1.53128	0.497122	0.0369212	-0.948094	0.780136	0.291078	-1.81989	0.0730501	1.54101e-05	0.387132	0.702051	0.598492
cg00031063	0.0460408	0.868006	1.05514	0.630698	0.145361	0.0610933	0.641971	0.926064	1.46382	0.47561	0.0217248	0.523074	0.620596	0.419012	0.674657	0.712371	0.380173	-0.691275	0.603915	0.27901	cg00031063	0.0799566	0.790486	1.44292	0.19971	4.19248e-09	0.20061	0.290293	0.493	0.815091	0.265899	0.0036314	0.323569	0.777671	0.691828	0.0650851	0.759237	1.10855	0.725335	0.201155	1.76724	0.229227	0.00152343	1.81414	0.102766	6.04823e-05	0.709016	0.665185	0.32185
cg00032366	0.0715617	0.462251	-0.0525596	0.763461	0.947351	-0.305875	0.634936	0.640358	-0.0895392	0.762887	0.910398	-0.625835	0.61101	0.32985	1.29548	0.55102	0.0569762	-0.318259	0.634327	0.626722	cg00032366	0.0892744	0.550099	1.21962	0.229801	3.11317e-06	0.482425	0.282994	0.0949927	1.1484	0.237644	1.53892e-05	0.0386743	0.788653	0.96248	0.0839534	0.4023	-1.2051	0.68576	0.153697	1.46529	0.54458	0.0546199	-1.82442	0.0346812	7.8159e-07	-0.778821	0.653937	0.272478
cg00032912	0.0450288	0.957881	0.883054	0.673327	0.237644	-0.0769961	0.6418	0.906884	1.53626	0.435874	0.0124498	-0.577385	0.615762	0.370505	1.53128	0.438783	0.0129861	-0.512456	0.621481	0.428844	cg00032912	0.0114104	0.980207	1.1294	0.239615	2.28409e-05	0.675043	0.274297	0.0176679	1.24247	0.227124	1.78583e-06	0.750338	0.726903	0.34176	0.119726	0.880106	1.38453	0.595065	0.0805439	1.31978	0.630778	0.104559	1.13243	0.716053	0.188925	-0.492094	0.692598	0.500372
cg00033773	0.0792316	0.578192	0.533565	0.732041	0.493536	0.178694	0.639771	0.785698	0.772095	0.695685	0.30956	0.00476976	0.64226	0.994221	0.911165	0.667055	0.220937	-0.577472	0.615754	0.370429	cg00033773	0.10584	0.664507	1.03922	0.248329	0.000127151	0.639923	0.276121	0.0249765	1.33713	0.215121	1.37433e-07	0.336843	0.776731	0.679688	0.124231	0.613633	1.69133	0.343774	0.00792993	-1.82474	0.0302182	4.50431e-07	-1.8103	0.118481	0.000107015	-0.928302	0.625443	0.181322
cg00033877	0.0741	0.800064	0.709054	0.706782	0.354485	0.560247	0.617343	0.385483	-0.372841	0.748442	0.636104	-0.127969	0.640985	0.84576	0.978883	0.65087	0.183289	0.757508	0.595918	0.232442	cg00033877	0.0605244	0.824627	0.6601	0.275086	0.0205191	0.498866	0.282373	0.0839152	0.77829	0.268285	0.00568931	0.22919	0.783242	0.77967	0.0292479	0.869337	1.48206	0.533109	0.0498166	-1.29504	0.643467	0.114459	1.66529	0.374217	0.0112463	1.27504	0.531072	0.0474043
cg00035074	0.0135636	0.854738	0.954751	0.656817	0.196281	-0.599968	0.613599	0.351242	0.143524	0.761512	0.856719	0.435424	0.627328	0.503429	1.20302	0.584915	0.0854416	0.130238	0.64094	0.843055	cg00035074	0.0273069	0.933968	1.43141	0.201501	6.3698e-09	1.13717	0.238815	1.94655e-05	0.93116	0.25748	0.000738938	-0.804642	0.717157	0.304751	0.139932	0.781084	1.53582	0.493608	0.0358228	1.30951	0.636102	0.108618	-0.641785	0.854612	0.494438	0.611764	0.678838	0.397431
cg00035197	0.0986369	0.569507	1.37022	0.520017	0.0388019	-0.376398	0.631136	0.564176	0.887252	0.672407	0.235109	-0.688786	0.6042	0.280856	1.59662	0.398079	0.00703184	-0.327505	0.633857	0.616609	cg00035197	0.091481	0.520002	0.927618	0.257758	0.00077905	0.576092	0.27916	0.0447177	1.02422	0.249679	0.00016527	-0.291926	0.779756	0.720996	0.0851649	0.609051	-1.78468	0.192526	0.000753197	1.66753	0.371706	0.0109379	1.82405	0.0393412	1.29435e-06	0.322444	0.706706	0.66202
cg00036324	0.0887946	0.600999	1.77909	0.23624	0.000284088	0.703814	0.602465	0.269814	1.66774	0.346087	0.00294355	-0.0915926	0.641608	0.889319	-1.3904	0.511009	0.0346016	0.344706	0.632944	0.597957	cg00036324	0.0550926	0.758853	0.138538	0.29108	0.636367	0.779628	0.2682	0.00559968	0.654313	0.275387	0.0217231	-0.620101	0.747084	0.438293	0.0709156	0.659493	-1.25472	0.663138	0.131432	1.31684	0.632308	0.105711	1.54104	0.48952	0.0345783	-1.14095	0.572992	0.0867368
cg00038736	0.0784523	0.77551	-0.378572	0.747962	0.630815	-0.566315	0.616789	0.380145	0.930923	0.662493	0.209572	0.0660251	0.641922	0.920111	-0.879292	0.674147	0.239927	0.218859	0.638522	0.738876	cg00038736	0.0722445	0.786198	1.62823	0.165865	7.3087e-13	0.160349	0.290837	0.584072	0.932997	0.257335	0.000718873	0.970801	0.682016	0.204469	0.0478589	0.759779	1.72769	0.295135	0.0042489	1.79077	0.177828	0.000546978	0.928589	0.78598	0.302871	-0.470392	0.694749	0.520103
cg00040708	0.0775532	0.702022	1.65784	0.353921	0.00338107	0.0934648	0.641581	0.88707	1.29602	0.550805	0.0568278	-0.279557	0.636148	0.669678	1.65662	0.354872	0.00343777	0.373891	0.631285	0.56682	cg00040708	0.0566015	0.709018	0.362653	0.286855	0.212513	0.774064	0.26855	0.00598083	0.903743	0.259595	0.00110439	-0.513204	0.760477	0.524911	0.0774883	0.702088	1.47285	0.539458	0.0524305	1.78903	0.182132	0.00060227	-1.80266	0.144711	0.000238821	-1.03729	0.60048	0.127727
cg00042325	0.119281	0.695503	0.890455	0.671701	0.233185	0.618389	0.611767	0.335933	0.224218	0.758257	0.777425	0.217387	0.638572	0.740578	1.20368	0.584687	0.0852126	0.0403575	0.642135	0.951125	cg00042325	0.0546367	0.779832	1.60177	0.171375	3.33706e-12	0.439863	0.284498	0.128932	0.925974	0.257886	0.000798329	-0.396173	0.772051	0.626191	0.0245316	0.780589	1.44656	0.556956	0.0602217	1.79779	0.159116	0.000349701	1.60432	0.435743	0.0211704	-1.52311	0.42764	0.00919885
cg00043005	0.0218954	0.850934	0.769903	0.69609	0.311073	0.946704	0.568221	0.126665	1.22254	0.57813	0.0788658	0.360998	0.632035	0.580495	0.947474	0.658571	0.200291	-0.715462	0.601092	0.26143	cg00043005	0.0296914	0.901756	1.55403	0.180679	3.907e-11	0.490107	0.282707	0.0896836	0.893076	0.260396	0.00128551	-1.18253	0.623827	0.10682	0.134389	0.772225	0.234671	0.905299	0.80826	0.704458	0.842181	0.449951	-0.327579	0.898057	0.733754	0.0962999	0.716213	0.896825
cg00043800	0.123913	0.708104	-0.207091	0.759069	0.794136	-0.133986	0.640863	0.83859	1.75257	0.267243	0.000601945	-0.0193883	0.642232	0.97651	-0.130871	0.761892	0.869264	0.26672	0.636699	0.684137	cg00043800	0.0912201	0.663741	0.646905	0.275767	0.0233504	0.563498	0.279718	0.0498226	0.906007	0.259423	0.00106901	0.320926	0.777854	0.694252	0.0736516	0.701898	-1.48904	0.528226	0.0478795	-1.81989	0.0730256	1.53894e-05	1.78733	0.186281	0.000659474	-1.33434	0.509836	0.0345495
cg00044170	0.00517644	0.0101565	0.30019	0.753866	0.704264	-0.00251616	0.642261	0.996951	-0.364982	0.749087	0.64338	-0.194687	0.639304	0.766968	1.34312	0.531669	0.0449074	0.805687	0.589565	0.201695	cg00044170	0.00369558	0.0120459	0.747745	0.270167	0.00810631	0.591181	0.278473	0.0391717	0.735443	0.2709	0.00930588	-0.553766	0.75572	0.491325	0.0102373	0.0232681	-1.38876	0.592595	0.0790728	-1.43266	0.565867	0.0645412	-0.885054	0.798438	0.329813	-0.00132529	0.717137	0.998577
cg00044318	0.0265592	0.74939	0.491489	0.736935	0.529611	-0.183631	0.639631	0.779905	1.37244	0.519039	0.038325	-0.0871411	0.64167	0.894671	0.240982	0.7574	0.761139	-0.989866	0.560818	0.108018	cg00044318	0.0368307	0.775658	1.16344	0.236049	1.11581e-05	0.601795	0.277978	0.0356192	1.29965	0.220058	4.00552e-07	1.04803	0.662693	0.164856	0.0199449	0.750695	0.698805	0.843357	0.45391	1.52573	0.501366	0.0382839	-1.35397	0.612391	0.091528	-0.30043	0.70809	0.684095
cg00044463	0.0602119	0.0928171	0.42334	0.743951	0.589977	-0.0338416	0.642172	0.95901	0.780917	0.694042	0.303502	0.17372	0.639908	0.791546	0.337127	0.75126	0.669364	0.807684	0.589292	0.200477	cg00044463	0.0306061	0.120859	0.976168	0.25383	0.000367904	0.0452215	0.29172	0.877486	0.722549	0.271653	0.0107247	-0.824153	0.713455	0.291948	0.0624736	0.126602	1.76585	0.231901	0.00159658	-1.66857	0.370539	0.010797	-0.791483	0.822631	0.390466	-0.280218	0.709273	0.704547
cg00045607	0.0810197	0.691693	-0.248573	0.756991	0.753789	0.0349632	0.642166	0.957652	1.24559	0.569871	0.0714939	-0.0384152	0.642147	0.953475	1.46554	0.474726	0.0214663	0.327572	0.633853	0.616535	cg00045607	0.0555121	0.751887	0.919813	0.258365	0.000874416	0.766877	0.268998	0.0065066	1.16768	0.235593	1.01762e-05	-0.21624	0.783855	0.791905	0.0533749	0.702441	1.67037	0.368508	0.0105548	-1.76497	0.233571	0.00164363	-1.81986	0.073231	1.55635e-05	-0.900366	0.631251	0.196815
cg00046105	0.0193426	0.813804	1.13344	0.607634	0.111397	0.683853	0.60476	0.284536	1.11898	0.612085	0.11729	0.0145114	0.642245	0.982418	0.0348104	0.76363	0.96512	0.228746	0.638175	0.727467	cg00046105	0.0304238	0.863402	0.441272	0.28445	0.127679	0.752391	0.269886	0.00768947	1.10468	0.242108	3.74989e-05	-0.479733	0.764111	0.553243	0.0162039	0.821006	1.69508	0.339134	0.00749969	1.71746	0.309702	0.00517182	-0.859928	0.805273	0.345741	1.25695	0.537197	0.0518572
cg00046802	0.0841878	0.667804	-0.360659	0.749436	0.647392	-0.0988581	0.6415	0.880593	1.20406	0.584555	0.0850805	-0.185267	0.639584	0.777988	-0.229278	0.758005	0.772502	-0.2044	0.639001	0.755647	cg00046802	0.0708139	0.772748	1.30696	0.219116	3.27104e-07	0.28481	0.288759	0.329133	0.764799	0.269127	0.00666589	1.4248	0.532806	0.0368228	0.0981467	0.658774	1.59807	0.44145	0.0223563	-1.82129	0.063707	8.90938e-06	-1.82387	0.0413112	1.57385e-06	-0.834144	0.644117	0.236387
cg00049595	0.112135	0.352841	-0.45852	0.740468	0.558529	-0.329746	0.63374	0.614166	1.34401	0.531293	0.0446978	0.0732672	0.641844	0.911377	-0.0621289	0.763341	0.937778	-0.0255665	0.642211	0.969028	cg00049595	0.0997217	0.615165	1.0008	0.251736	0.000245946	0.43372	0.284703	0.134501	1.08723	0.243819	5.25837e-05	-0.0553822	0.788487	0.946286	0.0587439	0.301645	1.38435	0.595168	0.0806059	1.80603	0.133774	0.000174187	-1.5475	0.484398	0.0330676	0.339903	0.705536	0.64467
cg00050224	0.0115475	0.914413	0.189904	0.759818	0.810976	-0.346116	0.632867	0.596438	0.123322	0.762101	0.876761	-0.539328	0.619203	0.404177	-0.0189915	0.763723	0.980967	-1.19772	0.518697	0.0435748	cg00050224	0.0138226	0.954886	0.710836	0.272324	0.0121707	0.700976	0.272879	0.0135145	0.809086	0.266297	0.00391414	0.345179	0.776121	0.672096	0.0171473	0.924212	1.52896	0.498902	0.0374881	-0.472527	0.881767	0.620448	1.26902	0.656302	0.125298	-0.135074	0.715318	0.855583
cg00050271	0.0220184	0.898989	0.273602	0.755551	0.729672	0.10716	0.641367	0.870637	0.382762	0.747607	0.626956	0.167247	0.64008	0.79917	-0.0686122	0.763249	0.931296	-0.197288	0.639224	0.763932	cg00050271	0.0402486	0.892376	1.65236	0.160595	1.63179e-13	0.824032	0.265299	0.00324365	1.20227	0.23178	4.67908e-06	1.28007	0.590868	0.0734231	0.0224785	0.887384	1.3376	0.621322	0.0976717	1.7731	0.217638	0.00123525	-0.117196	0.910988	0.903846	-0.854151	0.64036	0.224011
cg00050375	0.104387	0.244213	1.76183	0.256892	0.000473101	0.466522	0.625089	0.472649	0.693336	0.709376	0.366123	0.17873	0.63977	0.785656	-0.526446	0.7329	0.499572	-0.0951349	0.641557	0.885063	cg00050375	0.086296	0.131959	1.17667	0.234619	8.35172e-06	-0.0668927	0.291629	0.819594	0.714663	0.272106	0.0116809	-0.941578	0.688811	0.220638	0.0552874	0.20819	0.88363	0.798832	0.330708	1.8176	0.0860907	2.97517e-05	1.75237	0.256192	0.00239016	0.442666	0.697347	0.545748
cg00050792	0.0900237	0.831595	1.02331	0.639378	0.16061	0.514067	0.621348	0.427346	1.75018	0.269834	0.000638461	0.0288839	0.642197	0.965011	1.16577	0.597351	0.0988435	0.232199	0.63805	0.723495	cg00050792	0.0449862	0.903993	1.22699	0.228947	2.60901e-06	0.656701	0.275263	0.0212192	1.02811	0.249332	0.000154513	0.526956	0.758908	0.51343	0.0226488	0.890903	-0.187696	0.908034	0.846335	-1.64562	0.395365	0.014119	-0.967359	0.774201	0.279607	-0.276831	0.709463	0.707992
cg00051590	0.115062	0.747147	-0.507295	0.735148	0.515947	-0.188608	0.639486	0.774074	1.35388	0.527102	0.0424187	0.00328839	0.642261	0.996016	0.220401	0.758444	0.781143	0.229413	0.638151	0.726699	cg00051590	0.0775885	0.753527	0.777393	0.268341	0.00575015	0.191583	0.290426	0.512759	0.948878	0.25607	0.000564771	-0.164174	0.785958	0.84145	0.0669819	0.797224	0.486781	0.879826	0.609545	-1.81335	0.106179	6.89478e-05	1.62467	0.416472	0.0175264	0.573351	0.683611	0.429339
cg00051595	0.00837823	0.0383447	1.1935	0.588156	0.0887595	1.0848	0.542975	0.0736481	-0.59923	0.723524	0.439246	-0.741815	0.597889	0.243027	0.408313	0.74535	0.603586	-0.202983	0.639046	0.757296	cg00051595	0.00503986	0.0346474	1.15875	0.23655	1.23456e-05	0.431166	0.284787	0.136868	0.911594	0.258997	0.00098604	-1.57226	0.458502	0.0139863	0.0190946	0.0332624	0.925244	0.786965	0.304911	-0.309726	0.899639	0.747975	1.15581	0.706653	0.17726	1.0975	0.584989	0.102752
cg00052046	0.0775169	0.804276	0.686677	0.710455	0.371104	-0.109109	0.641334	0.868302	0.880852	0.673807	0.238979	0.220792	0.638455	0.736641	1.27347	0.559504	0.0631394	0.153545	0.640424	0.815363	cg00052046	0.030663	0.890872	0.83509	0.264546	0.00281483	0.622043	0.277008	0.0295783	1.0163	0.250382	0.000189362	1.47089	0.511505	0.0282194	0.0343401	0.804537	0.780859	0.825166	0.397576	1.56712	0.468367	0.0286774	1.6602	0.379827	0.0119594	-0.769076	0.655583	0.279116
cg00052772	0.0601893	0.788508	0.743674	0.700827	0.329461	-0.181748	0.639685	0.782114	1.29776	0.550123	0.0563582	-0.0707553	0.641872	0.914406	1.75978	0.259222	0.000499861	-0.657595	0.607665	0.304583	cg00052772	0.0878757	0.75692	1.763	0.132575	2.26785e-17	0.678753	0.274098	0.0170145	1.13746	0.238785	1.93481e-05	0.343134	0.776272	0.673956	0.113496	0.650717	0.855825	0.806365	0.348368	1.81166	0.113177	8.90575e-05	1.79839	0.157431	0.000335055	-0.785856	0.652734	0.267738
cg00053728	0.120388	0.654896	0.285678	0.754806	0.718105	-0.0354951	0.642164	0.957009	1.74894	0.27117	0.000658009	-0.772028	0.594052	0.222898	0.626874	0.71961	0.417171	0.276569	0.636279	0.673035	cg00053728	0.0676465	0.808396	1.25417	0.225722	1.33173e-06	0.295756	0.288519	0.310685	0.7492	0.270079	0.00797372	-0.0926392	0.787903	0.91024	0.119788	0.727676	-1.62935	0.411874	0.0167346	-1.64162	0.399507	0.0147428	-0.328992	0.897928	0.732631	-0.173444	0.714135	0.815067
cg00053755	0.0472411	0.875588	1.68953	0.327992	0.00211289	1.53034	0.422262	0.00465746	1.42142	0.496581	0.0287105	0.800614	0.590256	0.204808	1.4479	0.483665	0.0242075	0.702817	0.602582	0.270538	cg00053755	0.0389238	0.889468	0.854145	0.26322	0.00219225	0.748007	0.270151	0.00808235	0.483457	0.282956	0.0942662	-0.829947	0.712334	0.288196	0.106759	0.810543	1.79591	0.164339	0.000398207	1.82043	0.0696159	1.27078e-05	1.8221	0.0576089	5.95567e-06	0.501935	0.691588	0.491526
cg00054197	0.0414188	0.783301	1.40574	0.503968	0.0316052	1.07938	0.544054	0.0753759	1.11308	0.613875	0.119742	0.505237	0.622072	0.435593	1.74504	0.275332	0.000722162	0.0862421	0.641682	0.895753	cg00054197	0.0636473	0.778971	1.34138	0.214545	1.21114e-07	0.594214	0.278333	0.0381281	1.27423	0.223266	7.93607e-07	-0.420021	0.769948	0.605068	0.0226877	0.787236	1.61462	0.426131	0.0192853	1.80486	0.137667	0.000195448	1.7756	0.212478	0.00112116	0.162603	0.714499	0.82648
cg00054248	0.0106809	0.966972	0.932939	0.66202	0.208429	0.726506	0.599766	0.253622	1.63168	0.373637	0.00473436	-0.174436	0.639888	0.790704	-0.482965	0.737874	0.537034	0.470415	0.624797	0.468858	cg00054248	0.00993872	0.969884	0.855092	0.263153	0.00216476	0.916747	0.258602	0.000914663	1.24925	0.226315	1.50796e-06	0.919455	0.693774	0.233303	0.0168531	0.940811	0.927348	0.786346	0.303627	1.14489	0.711082	0.182669	1.6103	0.430198	0.020066	0.266749	0.710015	0.71827
cg00054301	0.0917503	0.66191	1.09956	0.617923	0.125473	-0.47333	0.624577	0.46603	1.79743	0.211834	0.000146561	-0.133085	0.640881	0.839662	0.784782	0.693315	0.300866	-0.35128	0.632582	0.590886	cg00054301	0.0941353	0.712566	0.238582	0.289668	0.414394	0.425345	0.284977	0.14238	1.09485	0.243077	4.54235e-05	1.30122	0.583117	0.0671278	0.0573994	0.574238	-1.10705	0.725908	0.201934	1.79987	0.153128	0.000299728	0.578302	0.865867	0.540766	-0.0460187	0.716926	0.950614
cg00054496	0.0373922	0.912808	1.06833	0.626987	0.139286	-0.0862018	0.641683	0.895801	1.16438	0.597805	0.0993673	-0.471721	0.624698	0.46759	1.38606	0.512972	0.0354806	-0.474613	0.624479	0.464787	cg00054496	0.0569181	0.845981	0.925733	0.257905	0.000801187	0.307594	0.28825	0.291492	0.934106	0.257248	0.000706992	0.239477	0.782729	0.769979	0.024078	0.829977	-1.749	0.261889	0.00261329	-1.81699	0.0892899	3.44344e-05	-1.76905	0.225722	0.00143141	0.462495	0.695506	0.527359
cg00054774	0.231337	0.412723	0.169344	0.760627	0.831203	-0.0740706	0.641834	0.910409	-0.890901	0.671602	0.232918	1.53324	0.42121	0.00453612	1.48731	0.463303	0.0183616	-0.571521	0.616309	0.375595	cg00054774	0.136729	0.563415	1.09342	0.243216	4.66915e-05	0.263804	0.289192	0.366414	0.74385	0.2704	0.00847074	0.187347	0.785094	0.819334	0.0865896	0.625086	-0.991576	0.766504	0.265437	-1.81616	0.0934158	4.12665e-05	-1.8161	0.0936839	4.17432e-05	-0.126894	0.715532	0.864262
cg00055052	0.0450345	0.757348	0.828591	0.684767	0.27177	-0.129126	0.640962	0.84438	1.43491	0.490074	0.0263575	0.530031	0.620005	0.412629	1.49594	0.458652	0.0172143	0.153332	0.640429	0.815615	cg00055052	0.0531346	0.773955	1.25429	0.225707	1.32768e-06	0.535902	0.280894	0.0626654	1.03092	0.249079	0.000147112	-0.790459	0.719781	0.314224	0.0499352	0.762214	1.75836	0.245721	0.00201819	1.80305	0.143473	0.00023072	1.80296	0.143771	0.00023265	0.103111	0.716077	0.889563
cg00055981	0.109562	0.632285	1.817	0.181885	5.8256e-05	0.0650708	0.641932	0.921263	0.816139	0.687255	0.279893	-0.285368	0.63589	0.663166	0.78508	0.693259	0.300663	0.177823	0.639795	0.786722	cg00055981	0.104471	0.632277	0.874769	0.261744	0.00165878	0.177917	0.290615	0.543414	0.905928	0.259429	0.00107024	0.492635	0.762741	0.542258	0.105565	0.688054	1.3294	0.625707	0.100815	1.8224	0.0551954	5.01807e-06	1.82516	0.0230656	1.52878e-07	0.327943	0.706344	0.656539
cg00057722	0.0906723	0.69606	-0.00582218	0.763759	0.994165	0.571007	0.616356	0.376043	1.10149	0.61735	0.124646	0.269259	0.636592	0.68127	-0.398405	0.746243	0.612614	0.851395	0.583106	0.174953	cg00057722	0.105091	0.679849	0.872564	0.261904	0.00170969	0.201919	0.290273	0.490168	1.24747	0.226528	1.57691e-06	0.276766	0.780676	0.735076	0.0980785	0.692003	1.69188	0.343104	0.00786664	0.866674	0.803463	0.341438	-1.81703	0.0890915	3.41289e-05	0.0745506	0.716583	0.920059
cg00058799	0.0680209	0.800122	-0.383733	0.747524	0.626062	-0.276037	0.636302	0.673633	1.21491	0.580804	0.0813988	-0.146626	0.640586	0.823565	0.985059	0.649315	0.18004	-0.216203	0.638612	0.741948	cg00058799	0.054663	0.793324	1.29069	0.221201	5.11597e-07	0.565721	0.27962	0.0488888	1.03634	0.24859	0.000133764	0.299488	0.779277	0.713997	0.0492308	0.751127	-1.73817	0.279325	0.00339561	-1.80749	0.128749	0.000149371	1.40775	0.581287	0.0726231	-0.425051	0.698911	0.562285
cg00058923	0.0835121	0.814687	0.927594	0.663271	0.211465	0.144081	0.640643	0.826586	0.837301	0.682999	0.266159	-0.32526	0.633972	0.619058	0.640547	0.7176	0.406432	0.133621	0.64087	0.839025	cg00058923	0.0632603	0.814017	0.53091	0.2811	0.0652487	0.422786	0.28506	0.144854	0.773445	0.268589	0.00602462	1.1176	0.643469	0.133092	0.0931105	0.76841	-0.272457	0.902649	0.777816	0.240872	0.904891	0.803251	-1.07312	0.738538	0.219874	1.06644	0.593141	0.115229
cg00059854	0.0075315	0.964133	1.43628	0.489406	0.0261258	1.46183	0.445875	0.00830907	0.640808	0.717561	0.406229	1.22984	0.511125	0.0369255	1.18264	0.591799	0.0926332	-0.252901	0.637263	0.699812	cg00059854	0.0109081	0.964406	0.814742	0.265922	0.00364729	0.708167	0.272475	0.0125225	1.16401	0.235988	1.10218e-05	-0.0684078	0.788316	0.933672	0.191728	0.774295	1.06191	0.742576	0.225933	1.77839	0.206549	0.00100012	0.63183	0.856464	0.501622	-0.149238	0.714915	0.840588
cg00059930	0.130247	0.622946	0.536412	0.731695	0.49113	-0.325508	0.633959	0.618788	1.64938	0.360453	0.00378708	-0.875077	0.57959	0.16202	0.215979	0.758656	0.785455	0.294524	0.635473	0.652949	cg00059930	0.0753979	0.62604	0.887503	0.26081	0.00139027	0.479938	0.283086	0.096763	1.00358	0.251495	0.000234802	-1.14786	0.634528	0.120442	0.0483032	0.535272	1.74665	0.265774	0.00277427	-1.45756	0.549736	0.0568992	-1.71574	0.312073	0.00533552	-0.848701	0.641394	0.227347
cg00060627	0.0509976	0.870527	1.6067	0.391263	0.00631158	1.32604	0.486478	0.0213466	-0.878734	0.674268	0.240266	1.19353	0.519663	0.0445013	1.34643	0.530271	0.0441324	-0.224439	0.638328	0.732431	cg00060627	0.00943993	0.947688	0.771101	0.268736	0.00619294	0.806339	0.266478	0.00404983	0.188801	0.290465	0.518928	0.904231	0.697101	0.242228	0.0422711	0.915425	0.770955	0.82749	0.404244	1.76524	0.233064	0.00162924	1.69828	0.335104	0.00714083	0.181815	0.713837	0.806275
cg00060800	0.122988	0.658842	1.22635	0.576783	0.0776173	0.273593	0.636408	0.676384	1.78923	0.223106	0.000200712	1.35787	0.477617	0.0174577	0.713398	0.706053	0.351299	0.803058	0.589924	0.203305	cg00060800	0.117789	0.466633	1.42381	0.202668	8.34879e-09	1.10103	0.24247	4.02839e-05	0.719917	0.271805	0.011036	0.692331	0.736434	0.383449	0.135689	0.522834	1.81767	0.0857513	2.92846e-05	1.79229	0.173953	0.000500554	1.82481	0.029158	3.90456e-07	0.70392	0.665958	0.325617
cg00061695	0.0359482	0.842425	1.22364	0.57774	0.0785024	0.352898	0.632492	0.589151	0.857905	0.678724	0.253116	-0.19724	0.639226	0.763987	-0.797437	0.690905	0.292313	-1.06673	0.546542	0.0795127	cg00061695	0.050471	0.849854	1.68049	0.15412	2.41883e-14	0.939996	0.256781	0.000646829	1.04461	0.247836	0.000115521	0.299321	0.779288	0.714151	0.0422323	0.819981	1.21729	0.680354	0.148088	1.61755	0.423339	0.0187632	1.55933	0.474818	0.0303844	0.2542	0.710672	0.731118
cg00062020	0.151638	0.751229	-0.821939	0.686102	0.276095	-0.120442	0.641131	0.854745	1.39644	0.508257	0.0334015	0.37317	0.631328	0.567581	-0.528805	0.732617	0.497569	0.566441	0.616777	0.380034	cg00062020	0.104538	0.748042	0.759832	0.269433	0.00706049	0.127215	0.291193	0.664246	1.08544	0.243992	5.44128e-05	0.642928	0.743861	0.420622	0.156567	0.530671	0.401205	0.890557	0.675682	1.77608	0.211459	0.0010996	1.69912	0.334035	0.0070479	0.311513	0.707406	0.672954
cg00062282	0.113847	0.331185	-0.855848	0.679157	0.254404	-0.0870081	0.641672	0.894831	0.691327	0.709703	0.367623	0.496868	0.622746	0.443482	1.37666	0.517171	0.0374285	0.280105	0.636124	0.669063	cg00062282	0.0709832	0.300138	1.15289	0.237171	1.39935e-05	0.214757	0.290073	0.462847	0.709204	0.272417	0.0123848	0.105937	0.787624	0.897404	0.0777578	0.324668	1.46649	0.543772	0.0542696	1.82317	0.0484346	2.97457e-06	1.82205	0.0580221	6.12848e-06	1.37135	0.495611	0.0278149
cg00063535	0.0772935	0.78513	0.605754	0.722618	0.433993	-0.405459	0.629333	0.533901	1.35048	0.528553	0.0431959	-0.515283	0.621247	0.426216	1.06301	0.628492	0.14172	0.102324	0.641446	0.876434	cg00063535	0.0376818	0.835011	1.12949	0.239606	2.28002e-05	0.795342	0.267195	0.00463517	0.810734	0.266188	0.00383467	0.521066	0.759586	0.518336	0.0749361	0.776033	-0.746339	0.833113	0.420975	1.47512	0.537905	0.051781	-1.82355	0.0447023	2.15804e-06	-0.694528	0.667365	0.332619
cg00063828	0.198646	0.448663	0.270981	0.755708	0.73219	0.544558	0.618745	0.399462	0.469428	0.739328	0.5489	-0.023202	0.64222	0.971891	0.509875	0.73485	0.513729	0.519801	0.620871	0.422031	cg00063828	0.143975	0.4042	1.32985	0.2161	1.70206e-07	0.365964	0.286764	0.208296	0.725495	0.271482	0.010385	-0.0789364	0.788152	0.923485	0.206102	0.339625	-1.05146	0.746283	0.231641	1.81948	0.0755307	1.7615e-05	1.82551	0.0145247	2.40356e-08	0.78772	0.652413	0.266489
cg00063979	0.0214913	0.870615	1.10017	0.617742	0.125212	0.747921	0.597128	0.238876	-0.420533	0.744217	0.592511	-0.90254	0.575363	0.147802	0.114286	0.762336	0.885744	-0.168005	0.640061	0.798278	cg00063979	0.0286296	0.919831	1.5183	0.187165	2.02262e-10	0.583002	0.278848	0.0421031	0.90343	0.259619	0.00110936	0.980403	0.679723	0.199297	0.0183986	0.866692	1.56949	0.466377	0.0281664	1.43901	0.561823	0.0625501	1.07213	0.738897	0.220406	0.864164	0.638438	0.217954
cg00064284	0.0103174	0.0605827	-0.118088	0.76224	0.881963	0.134307	0.640856	0.838208	-0.293346	0.754315	0.710783	-0.916633	0.57313	0.140828	-0.0145721	0.763739	0.985396	0.672814	0.605997	0.292871	cg00064284	0.00934174	0.0494694	1.23582	0.227912	2.10458e-06	0.47493	0.283269	0.100405	0.85206	0.263367	0.00225383	-1.52575	0.483979	0.0197514	0.0190985	0.0560474	0.886042	0.798164	0.329192	0.505073	0.877245	0.595626	0.70724	0.841597	0.448007	1.16732	0.565353	0.0778161
cg00065569	0.0484234	0.877568	-0.731989	0.702874	0.337813	0.992945	0.560273	0.106762	0.415114	0.744724	0.597414	-0.0811521	0.641749	0.901879	1.4101	0.501935	0.0307838	0.485227	0.623663	0.454567	cg00065569	0.0123288	0.943131	0.984854	0.253099	0.00031976	0.775562	0.268457	0.00587609	0.258235	0.289301	0.376709	1.44932	0.521666	0.0320711	0.021964	0.904784	0.166057	0.909087	0.863946	1.39843	0.586884	0.0757578	-0.0208065	0.912812	0.982906	-1.12917	0.576316	0.0909149
cg00065570	0.0470176	0.433636	0.508099	0.735055	0.515255	0.210849	0.638791	0.748154	0.746679	0.700294	0.327329	-0.103528	0.641427	0.874991	-0.0128289	0.763745	0.987143	-0.604722	0.613132	0.347257	cg00065570	0.0771091	0.431881	0.992573	0.252443	0.00028184	0.292639	0.288588	0.31587	0.72034	0.271781	0.0109854	0.994338	0.676341	0.191915	0.0304775	0.351214	-1.58306	0.454765	0.0253277	-1.57892	0.458353	0.0261794	-1.11275	0.723727	0.198982	0.614764	0.67845	0.394987
cg00066508	0.0644709	0.845217	1.11108	0.614479	0.120581	0.0426437	0.64212	0.94836	1.37129	0.519545	0.0385712	-0.102169	0.641448	0.87662	1.66201	0.350646	0.00319188	0.401296	0.6296	0.538195	cg00066508	0.0501495	0.863783	0.6475	0.275737	0.023216	0.38263	0.28629	0.187956	0.782528	0.268017	0.0054095	0.477412	0.764353	0.555228	0.0367707	0.850353	-1.57244	0.46389	0.0275383	0.139713	0.910194	0.885438	1.25295	0.663977	0.132203	-1.59402	0.388971	0.00458423
cg00066722	0.058212	0.786652	1.69848	0.320199	0.00182205	0.805957	0.589528	0.20153	1.50049	0.456167	0.0166275	0.69685	0.603274	0.274899	0.652688	0.715774	0.396998	-0.545475	0.618664	0.398637	cg00066722	0.0462381	0.854134	1.14803	0.237683	1.55113e-05	0.172989	0.290679	0.55468	0.866274	0.262357	0.00186265	0.755046	0.72609	0.338474	0.047056	0.808171	0.895156	0.795618	0.323486	-1.78857	0.183281	0.000617723	-0.233157	0.905396	0.809483	0.155246	0.714733	0.834241
cg00067018	0.0104254	0.0505884	0.589959	0.724793	0.446755	-0.987254	0.561278	0.109091	-1.03999	0.634877	0.152513	-0.48101	0.62399	0.458614	1.08198	0.623072	0.133148	0.542515	0.618925	0.4013	cg00067018	0.0525962	0.0466394	0.904351	0.259549	0.0010948	0.444863	0.284328	0.124529	0.823006	0.265368	0.00328618	0.984025	0.67885	0.197364	0.0334297	0.0676764	1.36929	0.603815	0.085942	1.79606	0.16393	0.000394231	1.80164	0.147842	0.000260268	-0.245886	0.71109	0.739662
cg00068622	0.0281956	0.0270669	1.70649	0.313019	0.00158484	1.06202	0.547459	0.0810925	0.04103	0.763579	0.958892	-0.241273	0.637714	0.713086	0.937205	0.661015	0.206023	0.274381	0.636374	0.675496	cg00068622	0.0128638	0.0643085	1.23769	0.227691	2.01003e-06	0.115088	0.291302	0.694609	0.713944	0.272147	0.0117716	-1.2706	0.594266	0.0763508	0.0252415	0.0451131	-0.942204	0.781918	0.294621	-0.880174	0.799786	0.332885	-1.26219	0.659583	0.128209	-0.212363	0.712631	0.774355
cg00069417	0.0503182	0.828926	-0.00213887	0.763762	0.997856	0.1082	0.64135	0.869391	1.35581	0.526272	0.0419804	-0.106427	0.641379	0.871515	-0.63902	0.717827	0.407626	-0.729787	0.599367	0.251328	cg00069417	0.0615352	0.833375	1.00934	0.250994	0.000213132	0.571452	0.279367	0.0465465	0.739443	0.270663	0.0089001	-0.597035	0.750209	0.456456	0.0827222	0.794993	1.77471	0.21433	0.00116115	1.81106	0.11554	9.67503e-05	1.81959	0.0749027	1.70358e-05	0.950055	0.620759	0.169754
cg00070460	0.0709318	0.773709	1.0023	0.644902	0.171134	0.509916	0.62169	0.431213	1.33227	0.536197	0.0475038	-0.0997111	0.641487	0.879569	-0.289805	0.754543	0.714162	-0.0857147	0.641689	0.896387	cg00070460	0.0873795	0.707038	1.72411	0.143261	8.19477e-16	0.591468	0.27846	0.0390718	1.13655	0.23888	1.97168e-05	-0.762237	0.724837	0.333481	0.1312	0.644132	0.537262	0.872451	0.571335	1.82444	0.0344903	7.64522e-07	1.82468	0.0311607	5.09321e-07	1.22754	0.546828	0.0596505
cg00071241	0.0325128	0.844074	1.53889	0.434326	0.0121723	1.24093	0.508438	0.0348088	0.861987	0.677862	0.250571	1.76045	0.320284	0.000263063	-0.310073	0.753199	0.69488	0.732554	0.59903	0.249404	cg00071241	0.0277658	0.922175	0.194212	0.290388	0.506964	1.31408	0.218188	2.6776e-07	0.135279	0.291114	0.644341	-0.849079	0.708566	0.275979	0.0413767	0.838694	1.26632	0.657603	0.126445	1.44698	0.556681	0.0600922	-1.71777	0.309273	0.00514264	-0.751037	0.658564	0.291624
cg00071274	0.0528886	0.90531	1.19823	0.58655	0.0871004	-0.397815	0.629821	0.541796	1.4864	0.463792	0.0184858	0.0905114	0.641624	0.890619	0.918313	0.66542	0.21679	0.135105	0.640839	0.837258	cg00071274	0.0694745	0.866943	0.812405	0.266077	0.00375558	0.196016	0.290361	0.503006	0.776442	0.268401	0.00581526	0.526914	0.758913	0.513465	0.052446	0.833745	1.53518	0.494102	0.0359756	-1.76886	0.226086	0.00144077	1.32209	0.629567	0.103654	0.397687	0.701208	0.588332
cg00072957	0.0245141	0.885186	1.537	0.43544	0.0123714	0.648514	0.60864	0.311694	0.0347258	0.763631	0.965205	-0.214592	0.638667	0.743814	-0.924767	0.663928	0.213079	-0.680375	0.605152	0.287148	cg00072957	0.0276043	0.924368	1.72785	0.142279	5.95943e-16	0.738525	0.270718	0.00899184	0.888239	0.260756	0.00137603	0.077667	0.788173	0.924713	0.025155	0.897344	-0.533084	0.873091	0.574473	-1.48462	0.531329	0.0491033	-0.0823636	0.911942	0.932377	0.317209	0.707044	0.667249
cg00073549	0.0723119	0.750794	1.28195	0.556267	0.0607194	0.554748	0.617839	0.390353	0.292477	0.754371	0.711612	0.169036	0.640033	0.797063	-0.210872	0.758895	0.790441	-0.118345	0.64117	0.857251	cg00073549	0.0795347	0.745459	0.838852	0.264287	0.0026808	0.605079	0.277823	0.0345753	0.861736	0.262682	0.00198042	0.700114	0.735207	0.37773	0.0946686	0.704842	1.67494	0.363285	0.00995161	1.81548	0.0966728	4.73415e-05	1.75892	0.244702	0.00198452	0.119864	0.715705	0.87173
cg00074365	0.18789	0.421865	0.781829	0.693871	0.302879	-0.550242	0.618242	0.394368	1.13775	0.606291	0.109675	-0.135836	0.640824	0.836387	0.265026	0.75606	0.737915	0.522551	0.62064	0.419493	cg00074365	0.14606	0.259264	1.44589	0.199241	3.75621e-09	0.161865	0.290818	0.580508	0.821552	0.265466	0.00334735	0.553903	0.755703	0.491212	0.0600558	0.314055	0.906281	0.792463	0.316571	1.55289	0.480071	0.0318333	1.76758	0.228581	0.00150613	0.0588845	0.716792	0.936827
cg00075967	0.113289	0.771483	0.945634	0.659011	0.201312	0.354562	0.632399	0.587369	0.250337	0.756894	0.752084	0.0316615	0.642184	0.961649	1.64327	0.365075	0.00409883	-0.126879	0.641007	0.84706	cg00075967	0.105833	0.62518	0.396294	0.285886	0.17237	0.501471	0.282273	0.0822569	0.78478	0.267874	0.00526576	-0.12704	0.787104	0.877075	0.195787	0.503812	1.47648	0.536969	0.0513925	1.82112	0.0649438	9.6223e-06	1.82097	0.065927	1.02189e-05	1.04145	0.59945	0.125896
cg00076645	0.0594354	0.0613692	0.68616	0.710538	0.371493	0.796415	0.590823	0.207408	1.0041	0.644436	0.17022	-0.354798	0.632386	0.587116	0.313787	0.752943	0.691362	-0.531465	0.619883	0.41132	cg00076645	0.0210564	0.0401131	0.450751	0.284127	0.11949	0.285245	0.288749	0.328388	0.808688	0.266323	0.00393355	-1.45523	0.518917	0.0309857	0.0189107	0.0420925	0.973698	0.772212	0.27587	-1.64927	0.391552	0.013563	-0.210272	0.906796	0.828008	-0.0639116	0.71673	0.931444
cg00076653	0.15898	0.30905	1.55913	0.422119	0.0101653	-0.0793778	0.641771	0.904015	0.863631	0.677513	0.24955	0.119713	0.641145	0.855616	0.631296	0.718965	0.413685	0.480097	0.62406	0.459493	cg00076653	0.12064	0.115191	1.43347	0.201182	5.91434e-09	0.401129	0.285739	0.167085	1.0324	0.248947	0.000143366	0.328404	0.777334	0.6874	0.0626949	0.260459	1.75089	0.2587	0.00248654	-1.15292	0.707831	0.178685	-0.189171	0.907958	0.845137	-0.904795	0.630345	0.19431
cg00077477	0.15602	0.756492	1.77128	0.245818	0.000361759	-0.299956	0.635219	0.646913	0.910239	0.667266	0.221478	-0.00498869	0.64226	0.993955	1.03719	0.635641	0.153859	0.256954	0.637101	0.695203	cg00077477	0.226293	0.570391	1.88774	0.0876137	1.12849e-25	0.362176	0.286868	0.213125	1.00186	0.251645	0.000241658	-0.104598	0.787654	0.898696	0.147605	0.701416	1.22421	0.677247	0.144948	1.11536	0.722723	0.197639	-1.75735	0.24752	0.00207875	0.77123	0.655221	0.277642
cg00077898	0.0181132	0.976587	-0.122295	0.762129	0.877781	0.990659	0.560678	0.107693	-1.20545	0.584079	0.0846048	1.00832	0.557521	0.100636	-0.437571	0.742578	0.577184	0.711208	0.601596	0.264473	cg00077898	0.00274494	0.989755	0.75617	0.269657	0.00736423	0.407313	0.285549	0.1605	0.767361	0.268968	0.00646994	1.03609	0.665815	0.170682	0.0127144	0.969373	1.21821	0.679942	0.147668	1.62868	0.412535	0.0168466	1.71346	0.315192	0.00555684	0.81601	0.647426	0.247916
cg00078456	0.0282879	0.88914	0.839982	0.68245	0.264443	1.00193	0.558671	0.103151	0.189502	0.759834	0.81137	-0.465381	0.625174	0.473763	0.871357	0.675862	0.244779	-0.380965	0.630862	0.559373	cg00078456	0.0319281	0.929739	1.62938	0.165621	6.82525e-13	1.29519	0.220629	4.52665e-07	1.31906	0.217533	2.324e-07	-1.06567	0.657987	0.156447	0.196244	0.741046	1.68312	0.353704	0.00891455	1.80072	0.15061	0.00028041	1.79198	0.174734	0.000509672	0.88585	0.634178	0.205147
cg00079302	0.0736485	0.796067	1.69496	0.323293	0.00193318	0.104497	0.641411	0.873828	-0.428868	0.743424	0.584997	-0.771017	0.594183	0.223555	0.0128606	0.763745	0.987111	-0.335776	0.633424	0.607613	cg00079302	0.0556547	0.857523	0.815593	0.265865	0.00360858	0.43499	0.28466	0.133335	0.846264	0.263773	0.00243316	0.391979	0.772408	0.62993	0.0329046	0.845114	0.558734	0.869073	0.555284	-1.6833	0.353498	0.00889321	-1.54249	0.488382	0.0342378	-0.374069	0.703062	0.611149
cg00080706	0.0254227	0.870095	0.381016	0.747755	0.628563	0.186132	0.639559	0.776973	-0.833296	0.683815	0.268732	-1.00859	0.557471	0.100529	0.730249	0.703176	0.339065	-0.0635594	0.641947	0.923087	cg00080706	0.0251582	0.924661	1.69532	0.150547	8.15494e-15	0.440139	0.284488	0.128686	0.936992	0.257019	0.000676916	-0.927607	0.691963	0.228594	0.0143794	0.884994	-1.03641	0.751529	0.239964	0.23011	0.905591	0.811947	-1.11547	0.722679	0.19758	0.552435	0.686067	0.447176
cg00081084	0.0248092	0.802752	0.610693	0.721925	0.430034	0.809955	0.58898	0.199098	-0.220033	0.758462	0.781502	-0.622825	0.611317	0.332302	1.41832	0.498056	0.0292692	0.0884782	0.641652	0.893063	cg00081084	0.0369445	0.852604	0.446324	0.284279	0.123264	0.664497	0.274856	0.0196426	0.913166	0.258877	0.000963751	-1.5112	0.49153	0.0218166	0.0218895	0.800266	0.315532	0.899135	0.743345	1.24371	0.668302	0.136242	-1.47275	0.539521	0.0524571	0.499179	0.691873	0.493997
cg00081347	0.00470224	0.979557	0.743525	0.700853	0.329567	-0.00302917	0.642261	0.99633	0.990978	0.647812	0.176955	0.391184	0.630236	0.548685	0.7462	0.700379	0.327669	0.250807	0.637346	0.702196	cg00081347	0.0098409	0.973095	0.917325	0.258557	0.000906954	0.500057	0.282328	0.0831537	1.14914	0.237566	1.51499e-05	0.463535	0.765775	0.567144	0.0171982	0.934995	-0.497979	0.878258	0.601014	0.269431	0.902876	0.780247	-1.13102	0.71661	0.189638	-0.280252	0.709271	0.704514
cg00081602	0.0836979	0.8133	-0.942065	0.659863	0.2033	0.412808	0.628855	0.526355	0.822857	0.685919	0.275496	-0.0739299	0.641836	0.910579	1.11889	0.612111	0.117325	-0.560173	0.61735	0.385548	cg00081602	0.087747	0.761057	1.19802	0.232258	5.16114e-06	0.305215	0.288305	0.295285	0.770111	0.268797	0.00626522	-0.288155	0.779989	0.724492	0.0571627	0.850584	0.372003	0.893721	0.698598	0.553787	0.869864	0.558971	-0.462791	0.883057	0.627922	0.804087	0.649554	0.255657
cg00082310	0.0123408	0.0467736	1.81434	0.18626	6.72598e-05	-0.501913	0.622341	0.438719	-0.579539	0.726193	0.455258	-0.301423	0.635149	0.645287	1.40637	0.503676	0.0314858	0.307653	0.63485	0.638394	cg00082310	0.0219917	0.053609	0.465475	0.28361	0.107566	0.39806	0.285833	0.170426	0.705863	0.272605	0.0128334	-1.47683	0.508644	0.0272115	0.0228492	0.0472568	1.40653	0.582027	0.0730312	0.280754	0.902013	0.771155	-0.492742	0.878996	0.605	0.645613	0.674345	0.370258
cg00083399	0.0173771	0.795854	0.780508	0.694119	0.303782	0.363422	0.631896	0.577914	1.12481	0.610302	0.114895	0.582197	0.615309	0.366355	-0.298521	0.753977	0.705853	-0.732522	0.599034	0.249427	cg00083399	0.0307174	0.842968	1.5927	0.173204	5.46691e-12	0.761394	0.269337	0.0069342	1.07745	0.244761	6.32911e-05	-0.258499	0.781719	0.752129	0.0327608	0.75893	1.44057	0.560826	0.0620674	1.32743	0.626751	0.101576	-1.34079	0.619602	0.0964615	-0.482881	0.693524	0.508711
cg00084347	0.113815	0.58845	-1.1117	0.614291	0.120321	0.145398	0.640614	0.825022	0.603784	0.722893	0.435576	-0.289308	0.635712	0.658763	0.48686	0.737447	0.533637	-0.376993	0.6311	0.563549	cg00084347	0.0859711	0.701738	1.412	0.204457	1.26048e-08	0.318758	0.287986	0.274112	1.03323	0.248872	0.000141291	0.261802	0.781536	0.749038	0.164484	0.543153	1.27503	0.65338	0.122754	1.48856	0.528561	0.0480105	1.70422	0.327472	0.00649751	-0.00358311	0.717136	0.996153
cg00084432	0.208118	0.732726	1.35359	0.527226	0.0424849	-0.410019	0.629038	0.529213	1.39862	0.507258	0.0329753	0.103635	0.641425	0.874862	1.69596	0.322419	0.0019012	-0.0277032	0.642202	0.966441	cg00084432	0.249603	0.395073	1.80608	0.119303	1.73145e-19	0.405893	0.285593	0.161995	0.902785	0.259667	0.00111966	0.320973	0.777851	0.694209	0.199713	0.667541	-1.75759	0.247097	0.00206438	-0.0645763	0.9123	0.946967	-1.39994	0.585981	0.0752448	-0.279483	0.709314	0.705295
cg00084435	0.118989	0.706168	0.10084	0.762652	0.89913	0.269381	0.636587	0.681132	1.38237	0.514629	0.0362383	-0.389462	0.630343	0.55048	1.36521	0.522207	0.0398895	-0.171437	0.639969	0.794234	cg00084435	0.0607119	0.765434	1.19672	0.232404	5.31698e-06	0.698838	0.272998	0.013822	1.21428	0.230415	3.53419e-06	1.08527	0.652625	0.147386	0.0502003	0.737252	1.8117	0.112982	8.84424e-05	1.80968	0.120819	0.000115742	1.80433	0.139411	0.000205582	-0.522162	0.689446	0.473549
cg00085281	0.0930063	0.692498	0.419234	0.744339	0.593686	0.863332	0.581348	0.168356	1.43069	0.492126	0.0270806	0.179462	0.639749	0.784797	1.77032	0.24697	0.000372196	0.536809	0.619422	0.406459	cg00085281	0.0611088	0.729814	1.29609	0.220514	4.41663e-07	0.490948	0.282675	0.0891171	1.23006	0.228588	2.42184e-06	0.394076	0.77223	0.628059	0.0704717	0.664867	0.38214	0.892651	0.690625	-1.66823	0.370929	0.0108439	-0.593724	0.863253	0.529401	-1.20755	0.553148	0.0653451
cg00085747	0.0172648	0.860511	1.03654	0.635818	0.154171	0.851749	0.583054	0.174755	0.702717	0.707836	0.359157	-0.463935	0.625281	0.475176	-0.240647	0.757418	0.761463	-0.442414	0.626839	0.496434	cg00085747	0.0227311	0.884566	1.51435	0.187861	2.4045e-10	0.62241	0.27699	0.0294773	0.993452	0.252368	0.000277792	-0.601497	0.749615	0.452919	0.0161627	0.866446	1.47865	0.535476	0.0507781	1.33986	0.620104	0.0968136	1.09761	0.729485	0.206865	0.0207268	0.717094	0.977748
cg00085790	0.0992523	0.642507	0.0972179	0.762731	0.902741	-0.134425	0.640853	0.838067	1.43858	0.488279	0.0257388	-0.529574	0.620044	0.413047	0.810718	0.688324	0.283466	0.23383	0.637991	0.72162	cg00085790	0.0996708	0.569735	0.882697	0.261164	0.00148668	0.381026	0.286337	0.18985	0.736689	0.270826	0.00917786	-0.239031	0.782751	0.770399	0.0795132	0.450932	0.712234	0.840544	0.444524	-1.04768	0.747611	0.23372	-1.81108	0.115443	9.64273e-05	0.69296	0.667598	0.333794
cg00086171	0.0797309	0.805422	1.68401	0.332692	0.00230664	0.418609	0.628472	0.520432	-0.214276	0.758736	0.787117	0.622446	0.611356	0.332611	0.798911	0.690621	0.291325	0.489767	0.623308	0.450228	cg00086171	0.0616718	0.831895	-0.0538506	0.291688	0.854341	0.760707	0.269379	0.00698948	0.672049	0.274457	0.0182105	0.108829	0.787558	0.894615	0.0394139	0.824358	1.26272	0.659333	0.127985	-0.590114	0.863872	0.532055	1.56067	0.473716	0.0300872	0.204615	0.712955	0.782425
cg00086730	0.0206545	0.793378	0.508751	0.73498	0.514695	-0.0821765	0.641736	0.900645	0.759024	0.698079	0.318639	0.107578	0.64136	0.870137	-0.139354	0.761641	0.860851	-0.864094	0.581235	0.16794	cg00086730	0.0299409	0.815081	1.01889	0.250154	0.000181174	0.843012	0.263999	0.00253919	1.2858	0.221819	5.83687e-07	-0.806241	0.716858	0.303692	0.0265928	0.792348	1.43464	0.564612	0.0639181	1.73295	0.28732	0.00380884	1.14357	0.711616	0.183332	0.9403	0.622878	0.174888
cg00087420	0.0619181	0.821444	0.785095	0.693256	0.300653	0.42595	0.627978	0.512979	-1.31016	0.545202	0.0530715	-0.35965	0.632112	0.581932	0.860065	0.678268	0.251768	0.0452147	0.642102	0.94525	cg00087420	0.0303862	0.91353	1.19406	0.232701	5.64998e-06	0.569257	0.279464	0.0474325	0.738066	0.270745	0.00903803	-0.605961	0.749015	0.449392	0.0377362	0.851963	1.21711	0.680439	0.148174	-1.80871	0.124383	0.000130059	-1.33592	0.622223	0.09831	-1.43942	0.467221	0.0177952
cg00087645	0.0526974	0.802875	-0.441899	0.742151	0.573313	0.192533	0.639369	0.769483	-0.68114	0.711342	0.37527	-0.30206	0.635119	0.644581	1.20591	0.583922	0.0844486	-0.486578	0.623558	0.453274	cg00087645	0.0178298	0.927208	1.08568	0.24397	5.41678e-05	0.226825	0.289873	0.437932	0.721301	0.271725	0.0108713	-1.15605	0.632046	0.117141	0.109081	0.682624	-1.18613	0.693978	0.162597	-1.81231	0.110515	8.09507e-05	-1.82176	0.0602943	7.14714e-06	0.34737	0.705016	0.637293
cg00087884	0.0813037	0.679371	1.73179	0.288938	0.000969932	-0.361289	0.632018	0.580184	1.3761	0.517422	0.0375479	-0.517175	0.62109	0.424461	0.885752	0.672736	0.236014	-0.706171	0.60219	0.268104	cg00087884	0.0712391	0.605389	1.06857	0.245606	7.47145e-05	0.677586	0.274161	0.0172177	1.04425	0.247869	0.000116265	-0.374173	0.773879	0.645877	0.0594322	0.611012	1.60168	0.438164	0.0216673	1.72635	0.297096	0.00436516	1.81574	0.0954394	4.49669e-05	0.340024	0.705528	0.64455
cg00088080	0.136228	0.566823	0.109931	0.762443	0.890077	0.265936	0.636732	0.685023	1.82205	0.173262	4.34395e-05	0.539436	0.619194	0.40408	0.261133	0.756286	0.741664	0.348499	0.632736	0.593874	cg00088080	0.054424	0.764492	-0.48294	0.282975	0.0946293	0.550191	0.280293	0.0557201	0.867486	0.26227	0.00183225	0.1744	0.785591	0.831679	0.0244095	0.716933	-1.21341	0.682085	0.149863	-0.293799	0.900974	0.760703	0.753652	0.831466	0.415981	0.861412	0.638969	0.219609
cg00090103	0.00588773	0.985139	1.26504	0.562683	0.0656011	0.459099	0.625638	0.479916	0.341801	0.750907	0.664984	-0.654606	0.607988	0.306913	0.346059	0.750582	0.661	-0.296864	0.635364	0.650346	cg00090103	0.00478357	0.984942	1.04222	0.248055	0.00012055	0.759752	0.269438	0.00706697	1.00163	0.251664	0.000242566	0.439406	0.768142	0.588071	0.0125271	0.95742	0.864936	0.803931	0.342545	-1.48014	0.53444	0.0503556	-1.57232	0.463993	0.027564	0.452501	0.696444	0.536597
cg00090431	0.0758476	0.730823	-0.386579	0.747279	0.623446	-0.0290172	0.642196	0.96485	1.08339	0.622665	0.132525	-0.163605	0.640174	0.803468	0.869824	0.676191	0.245722	-0.0156492	0.642243	0.98104	cg00090431	0.0633744	0.753593	0.833948	0.264624	0.00285666	0.607583	0.277704	0.0337968	0.8139	0.265978	0.00368599	0.0314273	0.788706	0.969508	0.0565769	0.684385	1.22854	0.675282	0.142994	1.37899	0.598274	0.0824892	1.7717	0.220453	0.00130107	-0.603033	0.679953	0.404585
cg00090764	0.101673	0.710246	1.57577	0.411691	0.00868377	-0.254953	0.637181	0.697478	0.973556	0.6522	0.186116	0.196005	0.639264	0.765429	0.96683	0.653865	0.189719	-0.125641	0.641032	0.848537	cg00090764	0.131866	0.615725	1.81449	0.116498	5.77134e-20	0.551721	0.280228	0.0550145	0.872551	0.261904	0.00171	0.0847553	0.788051	0.917858	0.136347	0.595552	-0.637585	0.855397	0.497465	-1.80251	0.145169	0.000241875	-1.82396	0.0403123	1.42701e-06	-0.0997484	0.716145	0.893148
cg00092273	0.011215	0.0712687	1.1247	0.610334	0.114937	0.755652	0.596153	0.23368	0.900733	0.669413	0.227064	0.084765	0.641702	0.89753	0.385529	0.74737	0.624411	-0.0500738	0.642066	0.939376	cg00092273	0.00713101	0.0426896	0.654781	0.275363	0.0216236	0.766855	0.269	0.00650828	0.778338	0.268282	0.00568612	-0.0106732	0.788799	0.989643	0.0164709	0.061061	-1.5088	0.514017	0.0425876	0.942011	0.781977	0.294738	-0.0295777	0.912751	0.975702	-0.841642	0.642722	0.231706
cg00093058	0.0435617	0.119304	1.40456	0.504513	0.0318285	-0.586977	0.614854	0.362257	-0.398349	0.746248	0.612666	-0.183536	0.639634	0.780016	1.2562	0.565976	0.0682427	-0.358786	0.632161	0.582854	cg00093058	0.0466584	0.0692096	1.24905	0.226338	1.51537e-06	0.282193	0.288814	0.333643	1.27915	0.222654	6.96963e-07	0.727822	0.730708	0.357684	0.0438734	0.0901765	0.372707	0.893647	0.698043	-1.26984	0.655906	0.12495	0.856349	0.806226	0.348032	-1.30064	0.522129	0.0415333
cg00093087	0.0300739	0.892374	1.68091	0.335299	0.00242044	0.989328	0.560913	0.108238	1.50771	0.452182	0.0157226	0.141871	0.640693	0.829211	0.764678	0.69705	0.314697	0.227171	0.638231	0.729282	cg00093087	0.0401615	0.889301	1.12743	0.239818	2.37832e-05	0.623392	0.276942	0.0292082	1.23192	0.22837	2.31475e-06	-0.476766	0.76442	0.55578	0.0245948	0.858826	0.70411	0.842253	0.450195	-1.67674	0.361206	0.00971907	-1.79428	0.16875	0.00044298	0.544946	0.686922	0.45364
cg00093149	0.0164699	0.926989	1.29932	0.549509	0.0559377	1.42942	0.456262	0.010638	-0.00922194	0.763753	0.990758	-0.51033	0.621656	0.430826	-0.686262	0.710521	0.371416	-0.56848	0.61659	0.378249	cg00093149	0.0104769	0.95844	1.14064	0.238456	1.81114e-05	0.74158	0.270536	0.00868958	1.06273	0.246156	8.32109e-05	1.04785	0.662739	0.16494	0.0149584	0.923374	0.880598	0.799669	0.332618	0.99549	0.765234	0.263173	0.164898	0.90914	0.864891	-0.305947	0.707753	0.678542
cg00093688	0.0802759	0.714479	1.47876	0.467845	0.0195455	0.0667768	0.641914	0.919204	-0.250335	0.756894	0.752086	-0.0978499	0.641516	0.881803	0.829386	0.684607	0.271256	-0.195801	0.63927	0.765667	cg00093688	0.0493462	0.796128	0.541221	0.280673	0.0600032	0.473607	0.283317	0.101384	1.03502	0.24871	0.000136928	-0.30314	0.779042	0.710623	0.0355739	0.760088	1.3508	0.61414	0.0927042	-1.7749	0.213923	0.00115226	-1.80947	0.121605	0.000118792	-0.916057	0.628017	0.188024
cg00093815	0.0205361	0.0917102	0.994493	0.646914	0.175137	0.811097	0.588823	0.198406	0.277182	0.755333	0.726238	0.00609048	0.642259	0.99262	0.730596	0.703116	0.338815	0.410123	0.629031	0.529107	cg00093815	0.0176306	0.050387	1.18604	0.233591	6.77542e-06	-0.018769	0.291783	0.94899	0.81618	0.265826	0.00358208	0.566428	0.754154	0.481016	0.0268297	0.0835515	0.833487	0.812193	0.362792	-1.78631	0.188689	0.000694503	-1.32738	0.626778	0.101596	0.402746	0.700795	0.583485
cg00094898	0.102486	0.438842	-0.847816	0.680834	0.259461	0.214172	0.638681	0.744301	1.30453	0.54745	0.0545504	-0.379893	0.630926	0.560498	-0.154375	0.761158	0.845982	0.803915	0.589807	0.202779	cg00094898	0.0902169	0.628205	1.21117	0.230771	3.80256e-06	0.278073	0.288901	0.340822	0.822132	0.265427	0.00332283	-0.323159	0.7777	0.692204	0.082566	0.529863	1.21773	0.68016	0.147889	1.79036	0.178858	0.000559851	1.82213	0.0573795	5.8613e-06	-0.484476	0.693365	0.507263
cg00094943	0.034079	0.86422	0.477911	0.738422	0.541453	0.689902	0.604072	0.280027	0.710237	0.706584	0.353617	-0.468397	0.624948	0.470822	1.14139	0.605147	0.10823	0.043464	0.642115	0.947368	cg00094943	0.0310505	0.913846	1.34917	0.213481	9.5839e-08	0.728999	0.271278	0.00999333	0.922443	0.258161	0.00084117	1.30581	0.581404	0.0658051	0.0175474	0.868281	-1.37131	0.602672	0.0852202	-0.784464	0.82431	0.395159	-1.41026	0.579761	0.0717879	0.708267	0.665299	0.322402
cg00095396	0.0707247	0.696862	1.80909	0.194584	8.76215e-05	0.414302	0.628757	0.524827	0.831098	0.684261	0.270149	0.0523882	0.642048	0.936578	0.772181	0.69567	0.309501	-0.335774	0.633424	0.607615	cg00095396	0.0563764	0.766339	0.826062	0.265162	0.00316087	0.656421	0.275278	0.0212778	0.736763	0.270822	0.00917029	0.446708	0.76744	0.581712	0.0425184	0.742904	0.645951	0.853827	0.491441	-1.23461	0.67251	0.140277	1.7034	0.328547	0.00658526	-0.379928	0.702613	0.60546
cg00095526	0.124334	0.496002	1.30252	0.548245	0.0550827	0.880209	0.578812	0.1593	0.789021	0.692513	0.297988	0.119159	0.641155	0.856277	-0.944431	0.659299	0.201981	0.168776	0.64004	0.797368	cg00095526	0.088031	0.642204	-0.224504	0.289912	0.442665	0.767413	0.268965	0.00646605	0.879651	0.261388	0.00155083	-0.200411	0.784556	0.806911	0.0834627	0.533585	1.54245	0.488407	0.0342454	1.81049	0.117731	0.000104325	0.733695	0.835916	0.429657	-0.00765507	0.717131	0.991781
cg00096065	0.0372299	0.88615	1.44915	0.483038	0.0240055	-0.634703	0.610094	0.322684	1.5853	0.40555	0.00790135	0.38785	0.630442	0.552163	0.0938347	0.762801	0.906114	-0.102887	0.641437	0.87576	cg00096065	0.0245039	0.938072	0.083202	0.291538	0.776627	0.373908	0.286541	0.198417	0.900649	0.259828	0.00115442	0.933642	0.690609	0.225139	0.0919329	0.857914	1.52698	0.500418	0.037976	1.7745	0.214747	0.0011703	-1.72386	0.300689	0.00458449	0.0277711	0.71706	0.970188
cg00096742	0.111346	0.727514	-0.190575	0.75979	0.810317	-0.10171	0.641456	0.877171	-0.630184	0.719128	0.41456	-0.574783	0.616005	0.372759	0.656387	0.71521	0.394142	0.0312246	0.642186	0.962178	cg00096742	0.0949454	0.690598	1.35865	0.21217	7.17262e-08	0.523641	0.281397	0.069162	0.727793	0.271349	0.0101267	0.0845382	0.788055	0.918068	0.0975513	0.652662	1.31656	0.632456	0.105824	1.7808	0.201297	0.00090141	1.82333	0.0469347	2.62273e-06	-0.5607	0.685109	0.44009
cg00097450	0.132059	0.498516	1.78596	0.227435	0.000225549	-0.2274	0.638223	0.729018	-0.491358	0.736949	0.529724	-0.95871	0.566205	0.121281	-1.23613	0.573292	0.0744666	-0.505602	0.622042	0.435251	cg00097450	0.0886523	0.660537	1.16964	0.235382	9.74967e-06	0.439158	0.284521	0.129563	0.93381	0.257271	0.000710149	-0.132558	0.786952	0.871768	0.121475	0.573129	-1.2741	0.653834	0.123146	-1.8061	0.133532	0.000172927	0.0119631	0.912851	0.990171	-1.07215	0.591668	0.112871
cg00097518	0.0923418	0.807376	1.49531	0.458993	0.0172963	0.092404	0.641597	0.888344	-0.56614	0.727952	0.466286	-0.510387	0.621651	0.430773	-0.260284	0.756335	0.742482	-0.641908	0.60934	0.316924	cg00097518	0.0287507	0.89105	0.780325	0.268156	0.0055534	0.437938	0.284562	0.130658	0.786356	0.267773	0.00516715	1.38321	0.550768	0.0458155	0.0366751	0.821457	0.0813421	0.911964	0.933215	-1.69108	0.344088	0.00795974	-0.51289	0.87611	0.589703	-1.15164	0.569928	0.0830477
cg00097800	0.0991638	0.874003	0.782731	0.693702	0.302264	0.232034	0.638056	0.723685	1.08539	0.622083	0.131638	-0.213124	0.638716	0.745515	-0.146902	0.761404	0.853375	-0.613367	0.612273	0.340071	cg00097800	0.0191437	0.943708	1.72133	0.143987	1.03544e-15	0.274161	0.288983	0.347725	0.794943	0.267221	0.00465774	0.991592	0.677013	0.193358	0.0317459	0.903981	1.46602	0.544089	0.0544068	1.80461	0.138492	0.000200199	1.82158	0.0616154	7.79493e-06	0.518948	0.689792	0.476387
cg00099519	0.0611089	0.809744	1.27702	0.558156	0.0621208	0.130112	0.640942	0.843205	1.28771	0.554045	0.0591079	0.0728484	0.641848	0.911882	1.37103	0.519662	0.038628	-0.864336	0.581199	0.167808	cg00099519	0.0564732	0.866109	0.456981	0.28391	0.114329	0.399023	0.285803	0.169372	0.813846	0.265981	0.0036885	-0.679059	0.738491	0.393289	0.0496925	0.815819	-1.3225	0.629352	0.103494	-1.80951	0.121462	0.000118233	-1.33148	0.624596	0.100011	0.130217	0.715446	0.860735
cg00101118	0.00782134	0.0486994	0.742222	0.701083	0.330494	-0.126752	0.64101	0.847212	-0.473475	0.738898	0.545343	-0.824758	0.586922	0.190251	0.91663	0.665807	0.217763	1.41777	0.459883	0.0115834	cg00101118	0.0201878	0.0755894	0.701011	0.272877	0.0135095	0.278125	0.2889	0.34073	0.752411	0.269885	0.0076877	-0.870118	0.7043	0.262845	0.026691	0.0447058	0.239506	0.904982	0.804355	-1.33322	0.623668	0.0993428	-0.24053	0.904914	0.803528	0.211558	0.712665	0.775193
cg00101940	0.122017	0.672823	1.56619	0.417745	0.00951934	0.05856	0.641995	0.929123	1.49232	0.460613	0.0176902	0.164987	0.640139	0.801836	1.25945	0.564768	0.0672627	-0.15289	0.640439	0.816139	cg00101940	0.172369	0.466581	1.85844	0.100312	5.79178e-23	1.23571	0.227925	2.11027e-06	1.49358	0.19144	5.80407e-10	-0.364192	0.774672	0.654868	0.189725	0.485707	1.59105	0.447738	0.0237231	-1.67092	0.36789	0.010482	1.60881	0.431582	0.0203374	-0.937588	0.623461	0.17633
cg00105102	0.11314	0.26916	0.549003	0.730137	0.480546	0.0068554	0.642258	0.991694	0.895988	0.670473	0.22988	-0.107653	0.641359	0.870047	0.543499	0.730822	0.485161	0.401233	0.629604	0.53826	cg00105102	0.165858	0.383826	1.09075	0.243477	4.91598e-05	-0.00121609	0.291796	0.996693	0.851202	0.263427	0.0022796	-0.0998852	0.787756	0.903243	0.062786	0.199855	1.66974	0.36922	0.0106393	-1.72811	0.294523	0.00421306	-1.78518	0.191364	0.000735044	1.06604	0.593244	0.115396
cg00105400	0.0472011	0.766024	1.0408	0.634656	0.152128	0.0627726	0.641955	0.924036	1.46113	0.476989	0.0221331	-0.90557	0.574886	0.146284	1.13309	0.607744	0.111539	-0.31081	0.634697	0.634912	cg00105400	0.0536355	0.767994	0.706075	0.272593	0.0128046	0.792587	0.267373	0.00479292	1.21762	0.230032	3.26548e-06	1.03869	0.665139	0.169405	0.0271296	0.74967	-1.43376	0.56517	0.0641946	-0.518594	0.87527	0.58539	1.32874	0.626057	0.101069	0.615083	0.678409	0.394727
cg00105640	0.218807	0.457901	1.81172	0.190462	7.69744e-05	0.593058	0.61427	0.357079	1.63485	0.371319	0.00455452	-0.116952	0.641196	0.858916	-0.470454	0.73922	0.547997	0.806167	0.589499	0.201402	cg00105640	0.123515	0.603524	1.28202	0.222295	6.45842e-07	0.191804	0.290422	0.51227	0.785697	0.267815	0.00520817	0.298521	0.779339	0.714891	0.0734431	0.666268	-1.02551	0.755259	0.246066	1.805	0.137204	0.000192825	1.82245	0.0547683	4.86445e-06	-0.712897	0.664592	0.318995
cg00105753	0.079938	0.796693	1.30057	0.549019	0.0556049	-0.194744	0.639302	0.766901	-0.0672641	0.763269	0.932644	0.31187	0.634645	0.633744	-0.195068	0.7596	0.80591	0.488467	0.62341	0.451469	cg00105753	0.0448096	0.871615	0.896539	0.260137	0.00122399	0.269211	0.289084	0.356583	0.957636	0.25536	0.00049316	0.29012	0.779868	0.722669	0.0390138	0.848039	0.801425	0.820221	0.383852	-1.79865	0.156664	0.000328541	-1.79308	0.171901	0.000477215	0.0552974	0.716833	0.94067
cg00105852	0.0283266	0.908893	1.45661	0.479283	0.0228278	0.976303	0.56319	0.113667	0.465985	0.739691	0.551933	1.02934	0.553666	0.0926462	-0.549814	0.730035	0.479867	-0.543888	0.618804	0.400064	cg00105852	0.0208429	0.94744	1.59728	0.172284	4.2679e-12	0.141047	0.291054	0.630254	0.91943	0.258395	0.000879359	0.084293	0.78806	0.918305	0.0217941	0.854435	0.272395	0.902654	0.777866	-1.02513	0.755388	0.24628	-1.07319	0.738512	0.219836	-0.0107921	0.717126	0.988413
cg00107577	0.107985	0.739253	0.862824	0.677684	0.250051	0.00671271	0.642258	0.991866	0.745976	0.700419	0.327828	-0.43272	0.627515	0.506147	-0.0885807	0.762906	0.911354	-0.51557	0.621224	0.425948	cg00107577	0.0500117	0.833437	1.01144	0.25081	0.000205693	0.518695	0.281596	0.0719293	0.924437	0.258006	0.000816732	0.250739	0.782141	0.7594	0.0447449	0.805474	1.60026	0.439457	0.0219364	1.23719	0.671324	0.139129	0.94072	0.782365	0.295516	-1.17731	0.562386	0.0745925
cg00107603	0.0107303	0.0409174	1.00314	0.644685	0.170707	0.734561	0.598784	0.248014	-1.03857	0.635266	0.153197	-0.892671	0.5769	0.152816	-0.0553786	0.763428	0.94453	-0.315182	0.634481	0.6301	cg00107603	0.00804769	0.0426846	1.07652	0.24485	6.4406e-05	0.634034	0.276416	0.0264211	1.02456	0.249649	0.000164311	-1.26572	0.595999	0.0778851	0.0206507	0.0347548	1.00201	0.763104	0.259421	-0.213824	0.906589	0.825129	0.031125	0.912738	0.974431	0.565503	0.684544	0.435994
cg00108038	0.211723	0.636781	1.70396	0.315309	0.00165747	-0.473057	0.624597	0.466294	1.56682	0.417351	0.00946297	-0.475102	0.624442	0.464314	0.126808	0.762006	0.873298	0.57723	0.615776	0.370639	cg00108038	0.0659282	0.839888	0.308385	0.288232	0.290237	0.383816	0.286256	0.186564	0.905758	0.259442	0.00107286	-1.1245	0.64146	0.130143	0.221339	0.44054	-0.803207	0.819785	0.382671	-1.81245	0.109968	7.93551e-05	-1.8197	0.0742241	1.6426e-05	-0.254614	0.710651	0.730693
cg00108992	0.0980722	0.765156	0.220019	0.758462	0.781515	-0.307862	0.63484	0.638164	1.34625	0.530349	0.044175	-0.464623	0.62523	0.474503	0.384948	0.747419	0.624945	-0.0921721	0.6416	0.888623	cg00108992	0.0619993	0.810367	0.519386	0.281568	0.0715378	0.336668	0.287543	0.247691	1.1246	0.240106	2.51927e-05	-1.31443	0.578158	0.0633637	0.0811082	0.804542	1.65719	0.383102	0.0123916	-1.64633	0.394627	0.0140101	-1.82259	0.0536225	4.46973e-06	-0.20272	0.713032	0.784401
cg00109062	0.0380653	0.853484	1.00246	0.644861	0.171054	0.431752	0.627582	0.50712	-0.13277	0.761837	0.86738	0.564002	0.617001	0.382174	1.4077	0.503054	0.0312336	-0.314764	0.634502	0.630559	cg00109062	0.0496467	0.886158	0.420307	0.285139	0.147282	0.0299348	0.291763	0.918726	0.964798	0.254773	0.000440793	1.1511	0.633547	0.119128	0.0289135	0.857311	0.314834	0.899196	0.743902	-1.77522	0.213272	0.00113817	-1.2658	0.657853	0.126667	0.792994	0.651499	0.262973
cg00109300	0.010646	0.0313454	0.606816	0.72247	0.43314	0.997645	0.559438	0.104863	-0.791807	0.691983	0.296104	-0.938413	0.569595	0.130473	0.0389936	0.763597	0.960931	0.0707019	0.641872	0.91447	cg00109300	0.0167195	0.056288	1.2344	0.228079	2.1787e-06	0.614219	0.277387	0.0318029	1.10806	0.241772	3.50809e-05	-0.949819	0.686923	0.216013	0.0184815	0.028362	-0.346792	0.896252	0.718508	-0.674104	0.848369	0.471334	0.0183599	0.912825	0.984916	0.408423	0.700326	0.578062
cg00110790	0.0371717	0.877464	1.03044	0.637467	0.157121	0.408099	0.629163	0.531184	1.31964	0.541378	0.0506389	-0.460593	0.625528	0.478449	0.716717	0.705492	0.348874	-0.120927	0.641122	0.854165	cg00110790	0.0288171	0.920413	0.526842	0.281267	0.0674166	0.0478386	0.291711	0.870455	0.869877	0.262098	0.0017736	1.09864	0.648887	0.141378	0.0233524	0.878839	-1.1917	0.691589	0.159962	1.58538	0.45274	0.0248567	-0.146548	0.909925	0.879857	-0.74633	0.659328	0.294935
cg00111613	0.0389818	0.837833	1.02297	0.63947	0.160779	0.179456	0.63975	0.784805	1.61575	0.385002	0.00570648	0.910188	0.574157	0.14399	0.0884581	0.762908	0.911477	-0.873389	0.579844	0.162921	cg00111613	0.0585692	0.826513	0.842385	0.264043	0.00256012	0.928775	0.257667	0.000765741	0.958115	0.255321	0.000489489	0.5761	0.752932	0.473199	0.0742522	0.835873	-1.0477	0.747607	0.233714	-1.66477	0.374791	0.0113176	-1.82232	0.0558903	5.27575e-06	0.463171	0.695442	0.526736
cg00111823	0.00873627	0.978953	-1.08783	0.621372	0.130565	-0.102942	0.641436	0.875694	0.556364	0.729207	0.4744	-0.270143	0.636555	0.680271	0.245001	0.757185	0.757246	0.161127	0.640237	0.806394	cg00111823	0.0125862	0.955375	0.877559	0.26154	0.00159629	0.631924	0.276521	0.0269553	1.176	0.234692	8.4772e-06	1.4976	0.498421	0.0238636	0.0191094	0.957602	-0.349019	0.896036	0.716745	0.726494	0.837487	0.434627	0.928535	0.785996	0.302904	-0.401231	0.700919	0.584935
cg00112238	0.177165	0.548793	0.69748	0.708699	0.363038	0.352212	0.63253	0.589887	1.74993	0.270104	0.000642376	-0.435271	0.627339	0.503582	1.4097	0.502118	0.0308571	0.845819	0.583917	0.178089	cg00112238	0.0892234	0.637484	1.13923	0.238602	1.86493e-05	0.69799	0.273045	0.0139456	0.967968	0.254512	0.00041926	-0.32829	0.777342	0.687504	0.137834	0.519045	1.75129	0.258031	0.00246054	1.82138	0.0630303	8.53656e-06	1.82376	0.0425211	1.76656e-06	0.0970088	0.716199	0.896069
cg00112260	0.127915	0.662551	1.06996	0.626522	0.138544	0.341345	0.633126	0.601585	1.22909	0.57581	0.0767268	-0.528748	0.620115	0.413803	0.26582	0.756014	0.737151	-0.304699	0.634993	0.641659	cg00112260	0.088012	0.749575	0.659362	0.275125	0.0206695	0.485529	0.282878	0.0928191	0.773696	0.268574	0.00600685	-0.748691	0.727186	0.342914	0.0890255	0.730611	0.806827	0.818896	0.380275	-1.7483	0.263047	0.00266048	-1.82317	0.0484559	2.97982e-06	-0.383382	0.702345	0.602116
cg00112465	0.0417723	0.388815	0.476628	0.73856	0.542577	-0.0197646	0.642231	0.976055	0.989587	0.648166	0.177677	0.335542	0.633436	0.607867	1.24155	0.571335	0.072753	0.819295	0.587687	0.193487	cg00112465	0.0310227	0.188778	0.592203	0.278426	0.0388173	0.634	0.276418	0.0264296	0.802181	0.266751	0.00426304	1.54605	0.47312	0.0170816	0.0394214	0.275219	0.861722	0.804793	0.344595	1.49203	0.526114	0.0470608	1.7781	0.207171	0.00101233	0.968965	0.61657	0.160052
cg00112517	0.0330596	0.0744354	-1.35844	0.525139	0.041388	0.356911	0.632267	0.584857	-0.634075	0.718557	0.4115	-0.388654	0.630393	0.551323	0.521278	0.733515	0.503971	0.260277	0.636966	0.691432	cg00112517	0.0137253	0.0425847	1.0487	0.247461	0.000107376	0.955847	0.255506	0.00050708	0.82481	0.265246	0.00321168	0.348479	0.775875	0.669096	0.00933859	0.0642611	0.906674	0.79235	0.316327	0.994531	0.765546	0.263727	-1.1873	0.693481	0.162045	-0.929045	0.625286	0.180919
cg00112798	0.0901012	0.803585	-0.818964	0.686695	0.27804	0.568304	0.616606	0.378403	0.384241	0.74748	0.625595	0.148833	0.640535	0.820947	0.741253	0.701254	0.331184	0.0931531	0.641586	0.887444	cg00112798	0.0391985	0.901451	1.52938	0.185194	1.23429e-10	0.796526	0.267119	0.00456876	0.982405	0.253306	0.000332722	0.721814	0.731701	0.361989	0.0353952	0.859707	1.47544	0.537685	0.0516894	1.57152	0.464662	0.0277321	1.64612	0.394851	0.014043	-0.381732	0.702473	0.603713
cg00113194	0.102048	0.692059	0.786004	0.693085	0.300035	-0.279484	0.636152	0.66976	0.350961	0.750203	0.656422	0.178601	0.639774	0.785808	-0.65715	0.715094	0.393555	0.0827231	0.641729	0.899987	cg00113194	0.0822075	0.695262	1.16396	0.235994	1.10341e-05	0.519454	0.281565	0.0714993	1.2541	0.22573	1.33415e-06	0.203939	0.784404	0.803562	0.0577683	0.73408	1.81953	0.0752346	1.734e-05	-1.72299	0.301932	0.00466231	1.80787	0.127403	0.000143202	1.149	0.570689	0.0839493
cg00113712	0.11067	0.8147	1.45807	0.478544	0.022602	0.112551	0.641275	0.864181	1.63956	0.367843	0.00429581	-0.0908707	0.641618	0.890187	0.700833	0.708147	0.360551	-0.191199	0.639409	0.771044	cg00113712	0.0375199	0.912827	0.360578	0.286912	0.215187	0.89448	0.260291	0.00126023	0.73741	0.270784	0.00910445	0.918771	0.693925	0.2337	0.044346	0.830388	1.25612	0.662475	0.130825	-1.52376	0.502863	0.0387739	-1.22763	0.675697	0.143405	-0.463424	0.695417	0.526503
cg00114383	0.0145671	0.0552944	1.04791	0.632703	0.14875	0.700843	0.602812	0.271976	-0.0377558	0.763607	0.96217	-0.157123	0.640337	0.811128	0.835799	0.683306	0.267123	0.0941515	0.641571	0.886245	cg00114383	0.0238846	0.0825768	1.10576	0.242001	3.67116e-05	0.60354	0.277896	0.0350614	1.13097	0.239455	2.21213e-05	-1.16786	0.628415	0.112469	0.026939	0.0448002	1.00481	0.762182	0.257813	0.150231	0.909775	0.876851	0.616346	0.85928	0.512857	-0.833841	0.644173	0.236577
cg00115549	0.0194323	0.897532	1.0893	0.620943	0.129921	0.510755	0.621621	0.43043	0.886087	0.672663	0.235811	-0.564035	0.616998	0.382146	0.367702	0.748865	0.640859	-0.429961	0.627705	0.508926	cg00115549	0.0257699	0.928085	1.03336	0.24886	0.000140966	0.73397	0.270987	0.00945934	0.84588	0.2638	0.00244549	0.400768	0.771656	0.622103	0.0159868	0.903373	-0.564044	0.868215	0.551334	0.456005	0.883939	0.633144	-0.429203	0.887288	0.65387	-0.490379	0.692772	0.50192
cg00116628	0.018704	0.0600717	1.02276	0.639527	0.160884	0.68782	0.60431	0.281575	-0.0853756	0.762967	0.914553	0.384741	0.630633	0.555413	1.19518	0.587587	0.0881689	0.425827	0.627987	0.513103	cg00116628	0.0364047	0.0415193	0.525189	0.281334	0.0683131	0.963949	0.254843	0.000446727	0.503363	0.2822	0.0810682	1.17431	0.626409	0.109965	0.0229301	0.097095	-1.05956	0.743414	0.227211	-0.40534	0.890089	0.672451	1.36274	0.607509	0.0883114	1.06097	0.594539	0.117514
cg00117005	0.286426	0.581465	1.61547	0.385194	0.00572426	0.479392	0.624114	0.460172	0.124066	0.762081	0.876021	-0.780989	0.592879	0.217128	-0.0483307	0.763508	0.951583	0.0585422	0.641995	0.929144	cg00117005	0.0746383	0.847713	1.30309	0.219615	3.64245e-07	0.24571	0.289538	0.400483	0.981612	0.253373	0.000337018	0.223523	0.783515	0.78502	0.108426	0.702372	1.74457	0.269176	0.00292135	-1.82047	0.0693391	1.25067e-05	-1.82509	0.0243061	1.88521e-07	-0.589001	0.681708	0.416204
cg00118342	0.0425142	0.884697	1.15595	0.600526	0.102568	0.562493	0.617139	0.383503	1.34273	0.531835	0.0450003	-0.0360987	0.64216	0.956278	1.46795	0.473486	0.0211084	0.417925	0.628517	0.521129	cg00118342	0.0459775	0.885299	0.706831	0.272551	0.012702	0.459137	0.283835	0.112582	0.825168	0.265222	0.00319709	0.190405	0.784971	0.816423	0.185172	0.715778	1.77887	0.205525	0.000980266	1.82248	0.0545127	4.7742e-06	1.82502	0.0257126	2.36098e-07	0.521147	0.689555	0.474445
cg00120810	0.0194717	0.863396	1.58878	0.403276	0.00762752	0.28711	0.635812	0.661218	-0.67009	0.71309	0.383645	-0.274416	0.636372	0.675457	1.03389	0.636537	0.155452	-0.499131	0.622565	0.441342	cg00120810	0.0584164	0.850998	1.77581	0.128806	5.9767e-18	1.14806	0.23768	1.55015e-05	1.41803	0.203548	1.02269e-08	0.0285032	0.788725	0.972344	0.0221816	0.823568	-0.955177	0.777973	0.286841	0.667331	0.849706	0.476148	1.40836	0.580919	0.0724208	-0.241446	0.711307	0.744235
cg00120825	0.0832117	0.708523	0.333906	0.751499	0.672389	0.703895	0.602456	0.269755	-0.105735	0.762542	0.894254	-0.175773	0.639852	0.789132	0.483947	0.737766	0.536177	-0.279937	0.636132	0.669251	cg00120825	0.0720052	0.778278	1.08232	0.244294	5.77404e-05	0.643336	0.275948	0.0241702	1.28032	0.222508	6.75763e-07	0.139536	0.786751	0.865063	0.0716458	0.732789	0.330506	0.897789	0.731427	1.59327	0.445764	0.0232871	1.47384	0.538781	0.0521465	-0.95974	0.618627	0.164744
cg00121135	0.0709099	0.389973	-0.244903	0.75719	0.75734	-0.355366	0.632354	0.586508	0.230194	0.757959	0.771611	-0.180319	0.639725	0.783791	1.42316	0.495752	0.0284007	-0.203747	0.639022	0.756406	cg00121135	0.0604667	0.380235	0.721121	0.271736	0.0108926	0.303123	0.288353	0.298648	0.928168	0.257714	0.00077269	1.52376	0.485024	0.0200267	0.0960742	0.358131	0.313376	0.899323	0.745064	1.82275	0.0522812	4.0388e-06	1.82541	0.0174862	5.04926e-08	-0.479326	0.693876	0.511943
cg00123181	0.128146	0.698566	1.53564	0.436235	0.0125152	0.0391063	0.642143	0.952639	1.2237	0.577719	0.0784825	-0.253851	0.637225	0.69873	-0.656837	0.715142	0.393796	0.146314	0.640593	0.823935	cg00123181	0.0657944	0.806644	0.758849	0.269493	0.00714086	0.14452	0.291017	0.621834	1.00025	0.251784	0.000248218	-0.541031	0.757256	0.501779	0.0569076	0.708381	0.196021	0.907594	0.839572	1.62222	0.418847	0.0179467	0.450594	0.884633	0.637316	1.36673	0.497431	0.028604
cg00125005	0.107808	0.261417	0.745506	0.700502	0.328161	-0.482532	0.623872	0.457152	1.63482	0.371338	0.00455597	1.15576	0.52813	0.0534796	0.59236	0.724466	0.444805	0.673183	0.605956	0.29259	cg00125005	0.101559	0.161029	1.06809	0.245651	7.53732e-05	0.692405	0.273354	0.0147835	0.559662	0.279885	0.0514683	0.467453	0.765378	0.563771	0.174935	0.294373	1.54339	0.487668	0.0340258	1.03848	0.750814	0.238813	-1.75737	0.247479	0.00207734	-1.02232	0.604135	0.134443
cg00125048	0.0578043	0.792676	1.35564	0.526345	0.0420183	0.0152074	0.642244	0.981575	-0.75017	0.699672	0.324861	-1.19337	0.519699	0.0445364	1.29551	0.551007	0.0569673	-0.0637105	0.641946	0.922904	cg00125048	0.0504726	0.834839	1.83853	0.107992	1.74201e-21	0.748141	0.270143	0.00807003	1.28587	0.221811	5.82686e-07	-0.068686	0.788312	0.933403	0.0452213	0.767779	0.601991	0.861821	0.523337	-1.74132	0.274382	0.00315781	-1.6833	0.353498	0.00889323	0.692969	0.667596	0.333787
cg00126946	0.0980904	0.757172	-0.285901	0.754791	0.717891	0.695509	0.603429	0.275884	1.11033	0.614705	0.120896	0.412363	0.628884	0.526811	-0.327615	0.751961	0.678305	-0.148021	0.640554	0.82191	cg00126946	0.0744898	0.735472	1.08407	0.244124	5.58451e-05	0.641247	0.276054	0.0246611	0.910678	0.259067	0.00099924	0.579147	0.752543	0.470747	0.0359356	0.79893	-1.57132	0.464837	0.0277761	-1.49573	0.523477	0.0460544	-1.47785	0.536023	0.0510026	0.709165	0.665162	0.32174
cg00127198	0.100147	0.834583	1.12497	0.61025	0.114826	-0.584899	0.615052	0.364036	0.507707	0.7351	0.515592	-0.366575	0.631714	0.574563	-0.221243	0.758403	0.780322	0.131236	0.640919	0.841866	cg00127198	0.0788795	0.858397	1.16216	0.236186	1.14717e-05	0.353084	0.287115	0.225037	1.08349	0.244181	5.64679e-05	1.36794	0.557087	0.0494187	0.13159	0.787807	1.6099	0.430567	0.0201382	1.80401	0.140445	0.000211776	1.80574	0.134764	0.000179422	0.554757	0.685799	0.44518
cg00127408	0.110279	0.675424	1.45414	0.480534	0.0232145	0.363018	0.631919	0.578344	1.73246	0.28827	0.000956269	0.624857	0.61111	0.330646	0.922503	0.664453	0.214377	0.0210726	0.642227	0.97447	cg00127408	0.0736689	0.656856	1.43261	0.201315	6.10013e-09	1.03894	0.248355	0.000127784	0.677089	0.274187	0.0173049	0.267471	0.781216	0.743742	0.0742854	0.602548	1.47473	0.538171	0.0518917	1.81992	0.0728565	1.52472e-05	1.60723	0.433051	0.0206284	0.277489	0.709426	0.707322
cg00127591	0.0103865	0.07152	0.988541	0.648432	0.178222	0.765004	0.59496	0.227486	0.383066	0.747581	0.626676	-0.29525	0.635439	0.652142	1.42201	0.496299	0.0286047	0.407055	0.62923	0.532258	cg00127591	0.00629352	0.0453306	0.773378	0.268593	0.00602939	0.931736	0.257434	0.000732594	0.648564	0.275682	0.0229774	-1.1387	0.637272	0.124195	0.017811	0.0608938	0.961587	0.775997	0.283025	0.459022	0.883549	0.630821	0.936303	0.783689	0.298186	-0.0415998	0.716965	0.955353
cg00128702	0.0288568	0.0733778	0.984958	0.64934	0.180092	-0.132138	0.640901	0.840791	-0.987603	0.648671	0.17871	0.105948	0.641387	0.872089	-0.193261	0.759676	0.807682	0.254413	0.637203	0.698091	cg00128702	0.00748735	0.0388235	1.24505	0.226817	1.67513e-06	0.968059	0.254504	0.000418661	0.842582	0.264029	0.00255352	-1.07081	0.656596	0.154044	0.0237379	0.108755	-1.26936	0.656138	0.125153	-1.34124	0.619358	0.0962912	-0.00235407	0.91287	0.998066	-0.722758	0.663069	0.311799
cg00128812	0.0859884	0.798036	1.3201	0.541194	0.0505247	0.143912	0.640647	0.826786	1.09423	0.619496	0.127771	-0.585462	0.614999	0.363553	0.290834	0.754477	0.713179	-0.336308	0.633395	0.607036	cg00128812	0.039943	0.904028	0.352047	0.287142	0.226424	0.571411	0.279369	0.0465629	1.15478	0.236971	1.3441e-05	1.24206	0.604238	0.0855783	0.0801032	0.766164	0.711474	0.840705	0.445054	-1.79162	0.175651	0.000520523	-1.07807	0.736732	0.217217	-1.3597	0.500175	0.0298328
cg00131261	0.0205477	0.904838	1.3656	0.522037	0.039804	0.427407	0.627879	0.511505	0.262367	0.756215	0.740476	-0.486463	0.623567	0.453384	-0.0971668	0.762732	0.902792	0.0275168	0.642203	0.966667	cg00131261	0.0182555	0.941924	0.728942	0.271282	0.00999959	0.120348	0.291256	0.681378	0.892739	0.260421	0.00129163	0.536909	0.757745	0.50518	0.0126949	0.911548	-0.0279449	0.912764	0.977043	0.706687	0.841714	0.448393	-1.21489	0.681426	0.149185	0.683546	0.668983	0.340898
cg00132149	0.044875	0.901566	-0.77305	0.695509	0.308901	0.440343	0.626985	0.498502	1.43765	0.488732	0.0258938	0.447632	0.626468	0.491241	1.20275	0.585006	0.0855329	-0.330223	0.633715	0.613647	cg00132149	0.0227269	0.935945	1.34564	0.213965	1.06621e-07	0.610386	0.277571	0.0329423	0.920615	0.258303	0.000864161	-0.845099	0.709359	0.278499	0.0185978	0.918168	-1.03974	0.750379	0.238115	0.0951832	0.91163	0.92187	0.455784	0.883968	0.633314	0.517937	0.689901	0.477281
cg00134415	0.0961544	0.372344	0.934934	0.661551	0.207302	-0.000597451	0.642262	0.999276	0.789528	0.692417	0.297645	-0.268193	0.636637	0.682473	-0.855889	0.679148	0.254378	-0.131023	0.640924	0.842119	cg00134415	0.0713507	0.38689	0.762968	0.26924	0.00680904	0.135614	0.29111	0.64352	0.797576	0.267051	0.00451061	0.340947	0.776433	0.675947	0.0666043	0.320519	1.6532	0.387388	0.0129755	-1.30863	0.636557	0.108971	-1.81259	0.109389	7.76927e-05	-0.379739	0.702628	0.605644
cg00134563	0.0290178	0.914846	1.59124	0.401652	0.00743684	-0.416149	0.628635	0.52294	1.43927	0.487939	0.0256233	0.744555	0.597548	0.241159	0.38107	0.747751	0.628513	0.361985	0.631978	0.579443	cg00134563	0.0169261	0.960907	0.683395	0.273847	0.0162258	0.54906	0.280341	0.0562459	0.962948	0.254925	0.000453813	0.668905	0.740034	0.400889	0.015642	0.886527	-0.21667	0.90642	0.822823	-0.834008	0.81206	0.362453	-0.645932	0.85383	0.491455	0.639714	0.675147	0.374928
cg00135038	0.104772	0.704471	1.71667	0.303601	0.00131372	0.299143	0.635257	0.647815	1.37804	0.516561	0.0371398	-0.598442	0.613748	0.352526	0.882242	0.673504	0.238135	-0.469884	0.624837	0.469375	cg00135038	0.132022	0.577962	1.04946	0.247391	0.000105914	0.237864	0.289681	0.41581	0.907016	0.259347	0.00105359	0.771021	0.723287	0.32743	0.104837	0.738727	1.16605	0.702433	0.172247	-1.81782	0.0849344	2.81828e-05	0.118856	0.910934	0.902488	-0.0215183	0.717091	0.976899
cg00135416	0.0840651	0.459286	0.985189	0.649282	0.179972	-0.649427	0.608543	0.310975	1.71053	0.309323	0.00147329	-0.0971468	0.641526	0.882647	1.02156	0.639847	0.161476	0.279861	0.636135	0.669337	cg00135416	0.108164	0.423017	1.13409	0.239133	2.07438e-05	0.613492	0.277422	0.0320164	0.879521	0.261397	0.00155363	0.293205	0.779676	0.71981	0.0898043	0.512965	-1.29973	0.6411	0.112553	-1.8176	0.086112	2.97811e-05	-1.81934	0.0763951	1.84363e-05	-0.854682	0.640259	0.223688
cg00136105	0.00866842	0.0492397	0.923944	0.664119	0.21355	0.884752	0.578119	0.156917	0.51528	0.734221	0.509095	0.0391195	0.642142	0.952623	0.711298	0.706406	0.352838	0.263846	0.636819	0.687388	cg00136105	0.00421499	0.0283879	0.939246	0.25684	0.00065422	0.622777	0.276972	0.0293763	0.909638	0.259147	0.00101441	-1.01212	0.67193	0.182706	0.0136664	0.0343259	0.695868	0.843964	0.45597	0.231857	0.90548	0.810534	1.44958	0.554986	0.0592996	0.020482	0.717095	0.978011
cg00136173	0.122125	0.700062	1.09365	0.619667	0.128023	0.407511	0.629201	0.531789	1.46848	0.473211	0.0210298	0.252637	0.637273	0.700112	0.797792	0.690836	0.292075	0.0149675	0.642244	0.981865	cg00136173	0.0724369	0.828195	0.345472	0.287316	0.235358	0.673166	0.274397	0.0180065	1.05534	0.246846	9.52318e-05	0.186679	0.78512	0.81997	0.117092	0.654174	1.66212	0.377724	0.0116881	1.82	0.0723295	1.48104e-05	1.77232	0.219214	0.00127177	-0.016287	0.717111	0.982514
cg00137634	0.00912734	0.0492129	1.06542	0.62781	0.140611	1.19477	0.519378	0.044226	-0.718149	0.70525	0.347829	-0.172628	0.639937	0.792832	-0.875036	0.675069	0.242523	-1.04904	0.549956	0.0855584	cg00137634	0.00921637	0.0498851	1.31237	0.21841	2.80961e-07	0.675101	0.274294	0.0176575	1.08832	0.243713	5.15006e-05	-1.33013	0.572144	0.0590581	0.0212987	0.0431957	1.3373	0.621485	0.0977866	-0.746158	0.833154	0.421099	1.58126	0.456329	0.0256963	1.4818	0.447894	0.0129704
cg00137839	0.072817	0.762111	1.77892	0.236451	0.000285634	-0.105653	0.641392	0.872443	-0.467221	0.739561	0.550843	-0.423	0.628178	0.515968	1.02114	0.639958	0.161683	0.244753	0.637581	0.709105	cg00137839	0.0757147	0.815393	1.32338	0.216962	2.05313e-07	0.29734	0.288484	0.30807	1.41599	0.203856	1.09795e-08	0.234006	0.783004	0.77513	0.0317226	0.842707	-0.0775657	0.912047	0.936312	0.488866	0.879537	0.607954	0.872076	0.802	0.338007	-0.417652	0.699548	0.569286
cg00138325	0.0511486	0.826967	-0.455104	0.740819	0.561556	-0.0325497	0.642179	0.960574	1.55679	0.423559	0.0103862	-0.668319	0.606494	0.296303	0.97431	0.652012	0.185714	-0.343552	0.633006	0.599202	cg00138325	0.0472473	0.85081	1.28313	0.222156	6.27035e-07	0.562214	0.279774	0.0503689	0.74663	0.270234	0.00820926	0.397965	0.771898	0.624596	0.0385079	0.833994	1.1918	0.691546	0.159915	-0.733979	0.835854	0.429461	-1.79299	0.172122	0.000479686	0.013707	0.717118	0.985284
cg00139947	0.00740278	0.979383	0.650332	0.716132	0.398821	0.534653	0.619608	0.408416	1.07074	0.626301	0.13819	-0.382933	0.630743	0.557308	0.181641	0.760154	0.819094	0.633125	0.610258	0.323952	cg00139947	0.00572866	0.983261	0.83445	0.26459	0.00283822	0.863751	0.262538	0.00192732	0.936848	0.257031	0.000678383	1.44133	0.525342	0.033575	0.0494561	0.917526	1.41429	0.577303	0.0704588	0.727019	0.837373	0.434264	0.637777	0.855362	0.497327	0.307176	0.707677	0.677307
cg00141162	0.117707	0.533732	1.22143	0.578521	0.079231	0.251025	0.637337	0.701949	0.696453	0.708867	0.363802	0.205069	0.638979	0.754869	1.13876	0.605973	0.109272	-0.592608	0.614314	0.35746	cg00141162	0.0714235	0.451652	0.781464	0.268084	0.00547864	0.376976	0.286453	0.194691	0.987702	0.252858	0.00030526	0.731695	0.730064	0.354922	0.117008	0.465243	1.78136	0.20005	0.000879088	1.81884	0.079285	2.13921e-05	1.82403	0.0395153	1.31743e-06	-0.265514	0.710081	0.719532
cg00141174	0.0273902	0.103214	0.115493	0.762306	0.884543	-0.334036	0.633516	0.609502	0.246159	0.757122	0.756125	-0.227107	0.638234	0.729355	1.41713	0.498622	0.029486	-0.220505	0.638465	0.736973	cg00141174	0.0271339	0.0690325	1.43227	0.201369	6.17602e-09	0.40474	0.285629	0.163216	1.27332	0.22338	8.12978e-07	0.186989	0.785108	0.819675	0.023028	0.0836824	-0.704637	0.842143	0.449826	1.66172	0.37816	0.0117439	1.78143	0.199897	0.000876394	-1.1836	0.560496	0.0726061
cg00141688	0.0352476	0.867752	-0.374613	0.748294	0.634467	-0.395123	0.62999	0.544588	1.0834	0.622662	0.13252	0.0139709	0.642246	0.983073	-0.104256	0.762576	0.895728	-0.0493179	0.642072	0.940289	cg00141688	0.0217203	0.923313	0.888443	0.26074	0.00137208	0.660449	0.275068	0.0204483	0.858439	0.262916	0.00207009	-0.190788	0.784956	0.816058	0.0808986	0.839114	1.78579	0.189927	0.000713039	1.81876	0.0797672	2.19179e-05	1.81564	0.0958767	4.57983e-05	-0.548545	0.686513	0.450529
cg00143364	0.0192359	0.965823	1.78897	0.223451	0.000202603	0.294473	0.635475	0.653006	0.761559	0.697618	0.316869	-0.115458	0.641223	0.860703	-0.358672	0.749595	0.64924	0.225773	0.638281	0.730892	cg00143364	0.0129928	0.941041	1.17963	0.234295	7.82046e-06	0.214905	0.290071	0.462536	0.707981	0.272486	0.0125475	0.827261	0.712855	0.289932	0.0149496	0.919655	0.528041	0.873857	0.578266	0.741065	0.83429	0.42459	0.651755	0.852723	0.487274	-0.332231	0.706058	0.652276
cg00143527	0.137243	0.701579	1.2735	0.559492	0.0631298	0.218779	0.638525	0.738969	1.42744	0.493697	0.0276457	-0.696045	0.603367	0.27549	0.514413	0.734323	0.509837	0.103427	0.641428	0.875112	cg00143527	0.0699831	0.788945	0.81316	0.266027	0.00372028	0.154892	0.290901	0.596973	1.08648	0.243891	5.33394e-05	0.141485	0.786693	0.863192	0.209086	0.618917	1.5097	0.513356	0.0423534	1.80308	0.143386	0.000230159	1.81936	0.0762644	1.83103e-05	0.199509	0.713162	0.787753
cg00144022	0.020934	0.85938	1.21921	0.579299	0.0799639	0.855621	0.582487	0.1726	1.52829	0.440515	0.0133146	0.405279	0.629345	0.534085	0.520811	0.733571	0.504369	-1.13008	0.533658	0.0602651	cg00144022	0.0258549	0.938767	1.38966	0.207758	2.67209e-08	0.677163	0.274183	0.0172918	0.939016	0.256859	0.000656509	-0.401275	0.771612	0.621653	0.0181285	0.865621	0.166754	0.909055	0.863378	1.28284	0.649548	0.119487	0.283566	0.901793	0.7689	0.489081	0.692903	0.503092
cg00144414	0.0139791	0.912596	0.882027	0.673551	0.238266	1.31011	0.490775	0.0235134	1.34785	0.529671	0.0438032	0.874898	0.579616	0.162116	1.11256	0.614032	0.11996	0.0545981	0.64203	0.933908	cg00144414	0.0206177	0.955878	0.758841	0.269493	0.00714159	0.662774	0.274947	0.0199822	1.00403	0.251457	0.000233048	0.860772	0.706211	0.26864	0.0253497	0.86516	1.35779	0.610276	0.0901229	0.708545	0.841323	0.447096	-1.24496	0.667721	0.135692	1.43943	0.467218	0.0177942
cg00145904	0.102631	0.66708	1.50876	0.451598	0.0155936	0.868557	0.580569	0.165518	1.71264	0.307373	0.00141717	-0.0731242	0.641845	0.91155	1.56657	0.417507	0.00948522	-0.0763407	0.641808	0.907673	cg00145904	0.0810481	0.701803	1.24631	0.226666	1.62306e-06	0.493471	0.282579	0.0874328	0.786422	0.267769	0.00516309	0.63927	0.744387	0.423434	0.11564	0.615535	0.689241	0.845322	0.460631	-1.80285	0.1441	0.000234798	1.64913	0.391699	0.0135841	-0.410995	0.700111	0.575611
cg00145911	0.0409516	0.909231	1.24445	0.570283	0.0718464	0.0527798	0.642045	0.936105	1.50911	0.451404	0.0155509	0.900977	0.575607	0.148589	0.0137324	0.763742	0.986237	-0.248476	0.637437	0.704855	cg00145911	0.0421462	0.925326	1.74302	0.138199	1.55022e-16	0.380774	0.286344	0.190148	0.886237	0.260904	0.00141513	0.17594	0.785534	0.830208	0.0591302	0.807109	1.7732	0.217433	0.00123055	1.77698	0.209567	0.00106042	1.46569	0.544306	0.054501	0.566899	0.684379	0.434807
cg00146565	0.0459344	0.811304	1.15291	0.601499	0.103737	0.603401	0.613262	0.348361	-0.303796	0.753625	0.700836	-0.308983	0.634786	0.636926	1.16667	0.59706	0.0985085	-0.364354	0.631842	0.576922	cg00146565	0.0415027	0.858735	0.840926	0.264144	0.00260936	0.272703	0.289013	0.350321	0.744929	0.270336	0.00836844	-0.293802	0.779638	0.719257	0.0277386	0.817683	-1.62954	0.411686	0.0167028	-1.54919	0.483046	0.032678	-1.49897	0.521159	0.0451845	0.172116	0.71418	0.816463
cg00146755	0.0266882	0.839897	1.00206	0.644965	0.171258	-0.0265572	0.642207	0.967829	0.791109	0.692116	0.296575	-1.00808	0.557564	0.100728	1.41654	0.498902	0.0295938	-0.666671	0.606675	0.297567	cg00146755	0.0330528	0.882825	1.55093	0.181256	4.53276e-11	0.674951	0.274302	0.0176844	0.741738	0.270527	0.00867421	-0.173749	0.785615	0.8323	0.0302114	0.826471	-1.75093	0.258639	0.00248416	1.78306	0.196238	0.000813478	1.65696	0.383349	0.0124247	0.670813	0.670821	0.350623
cg00147286	0.269301	0.669912	-0.324046	0.752218	0.681669	-0.189233	0.639468	0.773343	0.972566	0.652446	0.186644	0.0152995	0.642243	0.981463	1.54328	0.431718	0.011717	0.641489	0.609384	0.317257	cg00147286	0.0447475	0.930149	1.6639	0.157985	7.62918e-14	0.0437405	0.291725	0.881469	0.826803	0.265111	0.00313111	0.576787	0.752845	0.472645	0.0788886	0.834528	1.54914	0.483092	0.0326912	1.80718	0.129828	0.000154461	1.8053	0.136223	0.00018735	0.906709	0.629952	0.193234
cg00148286	0.0732953	0.78507	1.77558	0.240601	0.000317502	0.0132905	0.642248	0.983897	1.49787	0.4576	0.0169638	-0.324537	0.634009	0.619847	1.22585	0.576957	0.0777779	-0.417918	0.628518	0.521136	cg00148286	0.0802026	0.7799	1.32059	0.21733	2.224e-07	0.505223	0.282128	0.0799136	0.886446	0.260888	0.00141099	0.0736213	0.788238	0.928627	0.0568432	0.793239	1.55489	0.47845	0.0313803	-1.80688	0.130863	0.000159462	1.32419	0.628462	0.102834	0.26892	0.709898	0.716053
cg00150785	0.219928	0.568435	1.19017	0.58928	0.0899379	0.273833	0.636397	0.676113	1.81012	0.192984	8.33517e-05	0.748079	0.597108	0.238769	0.668736	0.713301	0.384676	-0.371175	0.631445	0.569689	cg00150785	0.0717338	0.775655	1.06225	0.246201	8.39453e-05	0.67872	0.2741	0.0170202	0.912681	0.258914	0.00097057	-0.511897	0.760624	0.526008	0.0406791	0.773036	1.48944	0.527945	0.0477696	1.51565	0.508957	0.0408218	0.347453	0.896188	0.717984	-0.748709	0.658942	0.293259
cg00151251	0.175598	0.592539	0.63165	0.718913	0.413407	0.199928	0.639142	0.760853	1.43	0.492459	0.0271995	-1.15336	0.528656	0.0540919	-1.17933	0.5929	0.0938344	0.441248	0.626921	0.497598	cg00151251	0.0822285	0.735615	0.632943	0.27647	0.026696	0.459792	0.283812	0.112056	1.13129	0.239422	2.19775e-05	0.587405	0.751475	0.464128	0.0698441	0.463761	-1.8034	0.142387	0.000223786	1.79889	0.155986	0.000322858	1.81111	0.115328	9.60422e-05	-0.428784	0.698585	0.558765
cg00151906	0.0101443	0.971656	1.47199	0.471387	0.0205146	0.514622	0.621302	0.42683	1.23504	0.573684	0.0748145	-0.181706	0.639686	0.782163	1.5356	0.43626	0.0125198	0.846562	0.583809	0.177669	cg00151906	0.0119466	0.981304	-0.0056956	0.291795	0.984511	0.0435992	0.291725	0.88185	0.704261	0.272695	0.0130534	-0.27906	0.78054	0.732941	0.0105959	0.942388	-0.371375	0.893786	0.699092	0.179464	0.90845	0.85303	-0.532534	0.873175	0.574887	0.779674	0.653792	0.271901
cg00154557	0.0147665	0.910474	1.61789	0.383499	0.00556891	1.05905	0.548033	0.0820994	0.45376	0.740957	0.562749	-0.120149	0.641137	0.855095	-0.602839	0.723024	0.436337	0.193412	0.639343	0.768457	cg00154557	0.0310125	0.9492	-0.303236	0.28835	0.298466	1.07476	0.245018	6.65735e-05	0.735048	0.270923	0.00934687	1.49545	0.499492	0.0241966	0.0186371	0.911511	0.425615	0.88772	0.656656	1.4845	0.531409	0.0491349	-0.764243	0.829045	0.408783	0.267888	0.709953	0.717107
cg00154846	0.161214	0.295241	0.600957	0.723285	0.437853	0.516319	0.621161	0.425254	0.743181	0.700914	0.329812	0.350117	0.632647	0.592135	-0.467216	0.739562	0.550848	0.340429	0.633175	0.602575	cg00154846	0.116486	0.340722	0.924647	0.257989	0.000814191	0.0924312	0.291478	0.752593	0.705017	0.272653	0.0129492	0.785863	0.720619	0.317323	0.0954127	0.227096	-1.57444	0.462188	0.0271148	-1.81547	0.0966828	4.7361e-05	-1.82265	0.0531089	4.30084e-06	-0.225509	0.712054	0.760706
cg00154986	0.111539	0.778333	-0.996659	0.646358	0.174021	0.140496	0.640723	0.830844	0.158421	0.761019	0.841983	-0.51806	0.621016	0.42364	-0.904679	0.668525	0.224737	0.246674	0.637507	0.706911	cg00154986	0.0620068	0.844173	1.38148	0.20894	3.48802e-08	0.883031	0.26114	0.00147979	1.02064	0.249998	0.000175808	-0.100862	0.787735	0.902301	0.0195372	0.842175	1.37083	0.602945	0.085392	1.43902	0.561819	0.0625483	-1.7122	0.316899	0.00568092	-0.16348	0.71447	0.825556
cg00155447	0.0190299	0.856152	-0.268587	0.755851	0.73449	-0.125722	0.64103	0.848441	0.242019	0.757345	0.760134	-0.173023	0.639927	0.792366	0.992769	0.647355	0.176027	-1.00955	0.557298	0.100156	cg00155447	0.0259977	0.917009	0.663395	0.274914	0.0198591	0.623523	0.276935	0.0291725	0.870504	0.262052	0.00175851	-0.396062	0.772061	0.62629	0.0220662	0.854673	-0.930206	0.785502	0.301887	-0.48477	0.880104	0.61108	-1.12698	0.718201	0.19169	0.325101	0.706532	0.65937
cg00156395	0.0659947	0.818241	1.25212	0.567479	0.0694814	0.137921	0.640779	0.833907	0.837253	0.683009	0.266189	0.466609	0.625082	0.472564	1.52198	0.444142	0.0140264	0.88385	0.578257	0.157388	cg00156395	0.0317898	0.925	-0.0433775	0.291726	0.882446	0.745234	0.270318	0.00833967	0.155065	0.290899	0.596561	-0.00681696	0.788806	0.993385	0.0423636	0.838312	-1.56589	0.469394	0.0289438	1.0132	0.7594	0.253025	-1.59713	0.442295	0.0225362	-0.0660306	0.716703	0.929175
cg00156427	0.103915	0.183901	-1.52362	0.443203	0.013839	-0.0956571	0.641549	0.884436	1.62556	0.378054	0.00509382	0.810466	0.58891	0.198788	0.31011	0.753197	0.694845	0.434477	0.627394	0.50438	cg00156427	0.0471889	0.0743943	0.716237	0.272016	0.0114843	0.273958	0.288987	0.348086	0.740079	0.270625	0.00883699	0.00130399	0.78881	0.998735	0.0695776	0.160601	-0.979367	0.770418	0.272545	1.7412	0.274575	0.00316685	-0.736694	0.835257	0.427592	0.598146	0.680569	0.408615
cg00157562	0.018348	0.917352	0.88143	0.673682	0.238628	0.550728	0.618199	0.393934	1.49451	0.459428	0.0174013	0.279391	0.636156	0.669864	0.677866	0.711864	0.377743	0.439202	0.627065	0.499643	cg00157562	0.0155718	0.953432	0.320004	0.287956	0.272217	0.679421	0.274062	0.016899	0.762229	0.269285	0.00686755	-0.171646	0.785692	0.834309	0.0153978	0.918348	-0.649178	0.853215	0.489123	-1.71751	0.309627	0.00516673	-0.478878	0.88091	0.615584	-0.284672	0.70902	0.700027
cg00159439	0.0732544	0.633079	1.8514	0.109779	2.77718e-06	0.317017	0.634389	0.628084	0.606622	0.722497	0.433296	-0.0868248	0.641674	0.895052	-0.246492	0.757104	0.755802	-0.540634	0.619089	0.402997	cg00159439	0.0757209	0.54845	1.13414	0.239129	2.07251e-05	0.420462	0.285135	0.14713	0.73014	0.271212	0.00986845	-0.105854	0.787626	0.897484	0.0783078	0.573927	1.79249	0.173441	0.000494653	1.82424	0.0370178	1.01455e-06	1.8235	0.0452263	2.26107e-06	0.133453	0.715361	0.857303
cg00159503	0.0263658	0.80525	1.21773	0.579817	0.0804553	0.85636	0.582378	0.17219	0.969563	0.653191	0.18825	-0.366837	0.631699	0.574285	0.786552	0.692981	0.299663	-0.395566	0.629963	0.544129	cg00159503	0.0396998	0.855447	1.13171	0.239378	2.17853e-05	0.893262	0.260382	0.00128213	1.23146	0.228424	2.34092e-06	1.00326	0.674142	0.187266	0.0195514	0.806425	1.18462	0.694625	0.163317	0.342894	0.896627	0.721596	-1.01894	0.757479	0.249771	-0.141175	0.715149	0.849119
cg00159614	0.0215979	0.852071	1.04848	0.632548	0.148485	0.7225	0.600249	0.256438	0.722998	0.704423	0.344305	-0.317456	0.634368	0.627602	-0.471294	0.73913	0.547259	-1.25864	0.504065	0.0316097	cg00159614	0.0300855	0.888811	1.07616	0.244885	6.48515e-05	0.872394	0.261916	0.00171368	1.07448	0.245044	6.69173e-05	-1.31359	0.578475	0.063599	0.0647645	0.819885	-0.774895	0.82657	0.401587	1.79753	0.159864	0.000356365	1.8152	0.0979696	4.99383e-05	-0.213349	0.712589	0.773329
cg00159799	0.0985659	0.712503	0.662741	0.714233	0.389259	-0.212761	0.638728	0.745936	1.46807	0.47342	0.0210897	-0.545279	0.618682	0.398814	1.6847	0.332107	0.00228175	0.445649	0.62661	0.493211	cg00159799	0.0893622	0.563902	0.706991	0.272542	0.0126804	0.490296	0.2827	0.089556	0.744082	0.270387	0.00844868	0.61096	0.748338	0.445455	0.0805749	0.674351	-1.60778	0.43254	0.0205268	1.82309	0.049153	3.15512e-06	1.47298	0.539368	0.0523924	-0.570963	0.683897	0.43136
cg00159987	0.0572508	0.886983	0.534724	0.7319	0.492556	1.45118	0.449341	0.00902732	1.35598	0.526201	0.0419429	0.188556	0.639488	0.774135	0.868812	0.676408	0.246345	0.489867	0.6233	0.450133	cg00159987	0.0166181	0.931493	1.39272	0.207312	2.4158e-08	0.652649	0.275473	0.02208	0.509808	0.281948	0.0771214	1.29954	0.58374	0.067615	0.0342453	0.890492	-1.43913	0.56175	0.0625148	1.4505	0.554389	0.0590227	0.233898	0.905349	0.808884	-0.179113	0.713935	0.809111
cg00160002	0.00903511	0.985313	0.643311	0.717188	0.404276	0.839662	0.584805	0.181593	-0.314007	0.752928	0.691154	-0.853554	0.58279	0.173748	1.19938	0.586159	0.0867018	-0.346721	0.632834	0.595787	cg00160002	0.00752867	0.984483	1.39226	0.207379	2.45298e-08	0.666464	0.274753	0.0192607	0.961502	0.255044	0.000464233	0.503043	0.761608	0.533455	0.0105776	0.961537	-0.139319	0.910209	0.88576	0.814219	0.817065	0.375399	-0.61542	0.859446	0.513531	-0.903711	0.630567	0.194921
cg00162046	0.0656189	0.754216	-0.246218	0.757119	0.756068	0.365646	0.631768	0.57555	-0.722334	0.704537	0.344787	0.285213	0.635897	0.663339	0.784873	0.693298	0.300804	0.191531	0.639399	0.770656	cg00162046	0.0436519	0.848692	0.678714	0.2741	0.0170211	1.10935	0.241643	3.42004e-05	0.877468	0.261547	0.00159831	-0.877172	0.70284	0.258512	0.0239093	0.809232	0.676861	0.84782	0.469379	-1.059	0.743616	0.22752	-1.71529	0.312696	0.00537914	-0.394151	0.701493	0.591729
cg00162611	0.0382049	0.79971	1.39568	0.508607	0.0335522	0.232962	0.638023	0.722617	1.5893	0.402929	0.00758641	-0.270134	0.636555	0.680282	0.459833	0.740333	0.557366	-0.615831	0.612026	0.338038	cg00162611	0.0645171	0.79296	1.01583	0.250424	0.000190898	0.786807	0.267744	0.00513921	1.22753	0.228884	2.57513e-06	0.497035	0.762265	0.53853	0.0865318	0.769451	-1.77257	0.218707	0.00125993	1.73923	0.277682	0.00331511	-1.82169	0.0607889	7.38472e-06	0.286179	0.708933	0.698498
cg00162751	0.0115589	0.0517918	0.73728	0.701952	0.334019	0.115107	0.641229	0.861123	0.660262	0.714616	0.391161	0.444086	0.626721	0.494767	0.63668	0.718173	0.409458	0.333663	0.633535	0.609907	cg00162751	0.00738553	0.0451614	0.690719	0.273447	0.0150449	0.310355	0.288186	0.287128	0.800793	0.266841	0.00433638	0.509024	0.760946	0.52842	0.0213399	0.0506391	1.3587	0.609765	0.0897861	0.535177	0.872771	0.5729	1.46845	0.542448	0.0536998	0.451919	0.696498	0.537136
cg00163006	0.0578784	0.765174	1.41313	0.500509	0.0302192	0.810051	0.588967	0.19904	1.68658	0.330518	0.00221523	0.704525	0.602382	0.269297	1.0393	0.635066	0.152845	0.319184	0.634281	0.625707	cg00163006	0.041761	0.865328	-0.656758	0.27526	0.0212074	0.904432	0.259543	0.00109351	0.10635	0.291374	0.716789	0.276703	0.78068	0.735134	0.0702542	0.771515	1.66106	0.37888	0.0118365	1.75839	0.245659	0.00201615	-1.80392	0.140724	0.000213472	-0.285665	0.708963	0.699019
cg00163089	0.0820039	0.765224	1.74754	0.272677	0.000680656	0.255386	0.637164	0.696985	0.994955	0.646795	0.174898	-0.152084	0.640458	0.817093	-0.682178	0.711177	0.374487	0.619975	0.611607	0.334632	cg00163089	0.102286	0.757265	1.33947	0.214804	1.28199e-07	0.34143	0.287421	0.240966	0.719401	0.271835	0.011098	-0.00370963	0.788809	0.9964	0.0402337	0.798717	0.441351	0.885797	0.644456	-1.74327	0.271267	0.00301466	-0.784035	0.824412	0.395446	1.03984	0.599848	0.126601
cg00163549	0.0835632	0.45807	-1.26602	0.562317	0.0653132	0.159398	0.640281	0.808438	0.948387	0.658352	0.199786	-0.522778	0.620621	0.419284	1.15249	0.601631	0.103896	-0.326845	0.633891	0.617328	cg00163549	0.0929167	0.407896	1.1689	0.235461	9.90752e-06	0.705535	0.272624	0.0128781	0.981527	0.25338	0.000337479	0.234129	0.782998	0.775015	0.0562629	0.373741	-0.831709	0.812649	0.363949	1.81367	0.104819	6.54756e-05	1.67159	0.367126	0.0103925	0.0402524	0.716976	0.956798
cg00164301	0.0189495	0.94229	0.864875	0.677248	0.248778	1.05609	0.548605	0.083113	1.2427	0.570918	0.0723923	0.496583	0.622768	0.443752	-0.141644	0.76157	0.858581	0.629599	0.610623	0.326798	cg00164301	0.0415578	0.923766	0.0424747	0.291729	0.884876	0.583273	0.278835	0.0420033	0.753392	0.269826	0.00760212	0.168913	0.785791	0.83692	0.0284016	0.871423	1.1663	0.70233	0.172127	1.7656	0.232369	0.00160967	1.7821	0.198397	0.000850158	0.889738	0.6334	0.202896
cg00164894	0.0166638	0.815217	0.587137	0.725175	0.449051	-0.139801	0.640738	0.831671	0.311035	0.753133	0.693968	-0.507504	0.621887	0.433469	-0.0315696	0.763654	0.968366	-0.141889	0.640692	0.82919	cg00164894	0.0246524	0.823738	0.33058	0.287696	0.256472	1.0194	0.250108	0.000179572	1.17906	0.234358	7.92108e-06	0.901267	0.697741	0.243986	0.0165089	0.801216	1.55667	0.476995	0.0309783	1.64335	0.397727	0.0144722	0.0498158	0.912531	0.959082	-0.663899	0.671803	0.355958
cg00164997	0.0961373	0.745044	0.744295	0.700717	0.32902	-0.303933	0.635029	0.642506	0.192736	0.759699	0.808197	-0.490464	0.623253	0.449564	-0.288954	0.754598	0.714975	0.690229	0.604035	0.279785	cg00164997	0.0589731	0.83518	-0.108942	0.291354	0.710185	1.0164	0.250374	0.000189046	0.727363	0.271374	0.0101746	-0.337266	0.776701	0.679302	0.0968195	0.687929	1.71685	0.310543	0.00522944	-1.81329	0.106448	6.9649e-05	-1.80149	0.148284	0.000263409	-1.53527	0.421385	0.00825003
cg00165078	0.0485993	0.819634	0.965745	0.654132	0.190303	0.434453	0.627395	0.504403	0.500776	0.735892	0.521566	-0.602205	0.61338	0.349363	1.30313	0.548005	0.0549217	-0.470669	0.624778	0.468612	cg00165078	0.0727654	0.773065	1.59747	0.172246	4.22414e-12	0.225835	0.28989	0.439947	1.22461	0.229224	2.76319e-06	-0.15734	0.786191	0.84799	0.0356287	0.804061	0.975273	0.771715	0.274945	-0.973349	0.772322	0.276075	1.45782	0.549566	0.0568226	0.70864	0.665242	0.322127
cg00165360	0.0703112	0.788167	-0.47536	0.738696	0.543688	-0.371793	0.631409	0.569036	1.68698	0.330175	0.00220109	-0.666365	0.606709	0.297802	1.17959	0.592814	0.09374	-0.935995	0.569992	0.131597	cg00165360	0.0583113	0.787804	0.931163	0.25748	0.000738906	0.570483	0.27941	0.0469359	0.771192	0.26873	0.00618636	1.00817	0.67292	0.184733	0.0552883	0.771097	1.65089	0.389839	0.0133188	0.794457	0.821914	0.388484	1.51378	0.510347	0.0413008	-1.04944	0.597455	0.122422
cg00165394	0.0625563	0.723842	1.18665	0.59046	0.0911919	0.1795	0.639748	0.784752	1.37745	0.516823	0.0372636	-0.281863	0.636047	0.667091	0.690925	0.709768	0.367923	-0.349676	0.632671	0.592609	cg00165394	0.0639178	0.686893	0.937103	0.257011	0.000675779	0.822924	0.265374	0.00328962	1.03702	0.248529	0.000132192	0.654204	0.742221	0.412007	0.0808476	0.59885	1.06423	0.741745	0.224672	1.82201	0.0583431	6.26534e-06	1.72385	0.30069	0.00458453	-0.143192	0.715092	0.846984
cg00167684	0.0789768	0.924513	1.20937	0.582727	0.0832676	-0.0684966	0.641896	0.91713	0.624875	0.719899	0.418751	0.245859	0.637539	0.707842	1.03441	0.636395	0.155197	0.498388	0.622624	0.442044	cg00167684	0.0264857	0.958025	0.952582	0.255771	0.00053341	0.113379	0.291317	0.698929	0.70328	0.27275	0.0131896	0.112705	0.787468	0.890879	0.0601077	0.921383	0.981215	0.769829	0.271464	-0.885428	0.798334	0.329578	-1.82292	0.0507365	3.58199e-06	0.387488	0.702023	0.598148
cg00168118	0.0854244	0.710571	1.19417	0.587927	0.0885215	-0.412371	0.628884	0.526803	1.00759	0.643527	0.168452	-0.0266157	0.642206	0.967758	0.428053	0.743502	0.58573	0.0904348	0.641625	0.890711	cg00168118	0.084435	0.768217	1.17557	0.234739	8.55837e-06	0.184039	0.290532	0.529572	0.922085	0.258189	0.000845638	-0.237133	0.782847	0.772185	0.141119	0.636582	1.62366	0.417446	0.0176979	-1.803	0.14363	0.000231736	-1.81705	0.0889825	3.39619e-05	-1.49439	0.441879	0.0117284
cg00168191	0.173016	0.557536	-0.0372747	0.763611	0.962652	-0.113473	0.641258	0.863078	-0.128545	0.761958	0.871573	-0.0992163	0.641495	0.880163	0.280307	0.755141	0.723245	0.2146	0.638666	0.743806	cg00168191	0.0645754	0.823928	1.13701	0.238832	1.95308e-05	0.659118	0.275138	0.0207195	1.01992	0.250062	0.000177979	0.820412	0.714173	0.294381	0.255511	0.513136	1.33938	0.620363	0.096995	-1.48393	0.531812	0.0492958	0.0838294	0.911908	0.931176	-0.938756	0.62321	0.175708
cg00168193	0.0598852	0.787018	1.77366	0.242947	0.000336806	0.349652	0.632672	0.592634	1.25302	0.567149	0.0692075	-0.103874	0.641421	0.874576	1.25081	0.567961	0.0698822	-0.184548	0.639605	0.778829	cg00168193	0.0619257	0.812994	-0.0455534	0.291719	0.876594	0.90453	0.259535	0.00109198	0.783305	0.267967	0.00535954	0.652821	0.742424	0.413059	0.0694937	0.754376	1.73134	0.289739	0.00394113	1.80424	0.139701	0.00020731	1.81143	0.114076	9.19281e-05	-1.0664	0.59315	0.115245
cg00169184	0.0150914	0.917623	1.05635	0.630361	0.144799	-0.0649409	0.641933	0.921419	1.24883	0.568687	0.0704915	0.929737	0.571016	0.134536	0.191133	0.759766	0.809769	0.316683	0.634406	0.628451	cg00169184	0.015801	0.958644	1.35927	0.212083	7.03672e-08	0.572832	0.279305	0.0459964	1.20247	0.231757	4.65728e-06	-0.467138	0.76541	0.564041	0.0287276	0.908487	1.7425	0.272494	0.00307042	1.74468	0.268995	0.00291337	1.74434	0.26955	0.00293786	0.487145	0.693098	0.504844
cg00169737	0.111943	0.56367	0.749761	0.699745	0.32515	0.249424	0.6374	0.703773	1.49245	0.460542	0.0176728	1.52879	0.422823	0.00472334	1.35056	0.528518	0.0431771	1.15725	0.527804	0.0531043	cg00169737	0.0890425	0.479609	0.545839	0.280478	0.0577661	0.800516	0.266859	0.00435113	0.919449	0.258393	0.00087911	0.46787	0.765336	0.563412	0.131413	0.574861	1.75339	0.254432	0.00232426	-0.857956	0.805798	0.347003	-1.80946	0.121659	0.000119005	0.495981	0.692202	0.49687
cg00170236	0.118855	0.724744	1.85958	0.0836139	5.4042e-07	0.105374	0.641397	0.872777	1.11118	0.614447	0.120537	-0.177558	0.639803	0.787033	0.324955	0.752153	0.680811	0.758057	0.595848	0.232077	cg00170236	0.0969187	0.676201	1.37279	0.210182	4.60813e-08	0.334355	0.287602	0.251003	0.907591	0.259303	0.00104488	0.595924	0.750356	0.457338	0.0509941	0.747955	1.74822	0.263188	0.00266627	-1.7489	0.262051	0.00261985	1.80763	0.128257	0.000147094	0.865773	0.638126	0.216988
cg00170421	0.0146186	0.901573	0.751647	0.699408	0.323819	0.653352	0.608123	0.307894	1.13127	0.608309	0.112272	0.993893	0.560105	0.106377	0.0944421	0.762789	0.905508	-0.206331	0.638939	0.753401	cg00170421	0.0148821	0.952583	1.07586	0.244913	6.52146e-05	0.726376	0.271431	0.0102853	0.980173	0.253494	0.000344943	0.048611	0.788561	0.952848	0.0138908	0.911183	1.31691	0.632275	0.105687	1.45373	0.552272	0.0580484	1.19033	0.692178	0.160608	0.769358	0.655536	0.278923
cg00170487	0.27248	0.393318	-0.2624	0.756213	0.740444	0.650024	0.608479	0.310505	1.14663	0.603496	0.106174	0.383103	0.630732	0.55713	0.829741	0.684535	0.271026	0.0595856	0.641985	0.927884	cg00170487	0.163564	0.583774	1.51214	0.188247	2.64653e-10	0.246116	0.289531	0.3997	0.873026	0.26187	0.00169891	0.956606	0.685351	0.212243	0.119437	0.697169	0.884231	0.798666	0.33033	-1.72958	0.292353	0.00408803	-1.25487	0.663066	0.131366	-0.0522249	0.716865	0.943962
cg00170931	0.0399809	0.802654	1.20854	0.583013	0.0835486	0.483507	0.623796	0.456215	1.50145	0.455641	0.0165055	-0.0420435	0.642124	0.949086	-0.477355	0.738482	0.54194	-0.146874	0.64058	0.82327	cg00170931	0.0475611	0.846943	0.905492	0.259462	0.00107697	0.712679	0.272219	0.0119326	1.2141	0.230436	3.54951e-06	0.662502	0.740993	0.405716	0.0172343	0.82556	0.731735	0.836346	0.431008	1.27176	0.654973	0.124134	-1.66987	0.369079	0.0106224	-1.09185	0.586499	0.104959
cg00172227	0.0622846	0.792161	-1.56594	0.417897	0.00954126	0.37255	0.631364	0.568236	1.28516	0.555034	0.05982	-0.643962	0.609123	0.315292	1.32347	0.539818	0.049676	-0.41297	0.628845	0.526189	cg00172227	0.0548158	0.853632	0.715889	0.272036	0.0115276	1.28878	0.221444	5.38787e-07	1.45964	0.19705	2.23851e-09	-0.460489	0.766081	0.569772	0.107941	0.70647	-1.32389	0.628622	0.102952	-1.44566	0.557537	0.0604959	-1.81263	0.109191	7.71291e-05	0.214052	0.712559	0.772598
cg00172631	0.0227615	0.833583	0.899602	0.669666	0.227733	0.415646	0.628668	0.523454	0.98389	0.64961	0.180652	0.0520451	0.642051	0.936993	-0.493086	0.736757	0.528224	0.0893092	0.64164	0.892064	cg00172631	0.0329426	0.886134	0.79134	0.267454	0.00486584	0.481495	0.283028	0.0956517	0.933733	0.257277	0.000710965	-1.59099	0.447604	0.0120074	0.0168993	0.84487	-0.176179	0.908611	0.855704	0.664062	0.850346	0.478476	-1.47649	0.536965	0.0513909	-0.00838623	0.71713	0.990996
cg00175579	0.102018	0.714552	1.59321	0.400348	0.00728686	-0.596495	0.613938	0.354169	-0.482799	0.737892	0.537179	0.221464	0.638432	0.735865	0.743407	0.700874	0.329651	-0.65336	0.608122	0.307888	cg00175579	0.0729983	0.80988	1.12078	0.240494	2.72145e-05	0.258973	0.289287	0.375335	1.06807	0.245654	7.54132e-05	0.228674	0.783267	0.780157	0.0581789	0.777765	1.68223	0.354768	0.00902546	1.63241	0.408829	0.0162257	1.72855	0.29388	0.00417574	-0.270202	0.709828	0.714745
cg00175844	0.0606799	0.732077	1.8256	0.166921	3.46822e-05	0.738313	0.598322	0.245427	1.38227	0.514672	0.036258	-0.0189769	0.642234	0.977009	0.64596	0.716791	0.402214	0.0756045	0.641816	0.90856	cg00175844	0.0569048	0.826212	1.48721	0.192516	7.53977e-10	0.282732	0.288803	0.332711	1.18685	0.233501	6.65345e-06	0.865586	0.70523	0.265647	0.0456986	0.784027	-0.0296342	0.912751	0.975655	-1.71066	0.318978	0.00583487	-1.7794	0.204381	0.000958433	-0.523137	0.68934	0.47269
cg00175895	0.0230817	0.890884	0.589748	0.724821	0.446926	-0.131503	0.640914	0.841547	0.539749	0.731286	0.488316	-0.61203	0.612407	0.341177	0.99462	0.646881	0.175071	0.0792141	0.641773	0.904212	cg00175895	0.0398424	0.897756	1.23316	0.228225	2.24615e-06	0.361933	0.286875	0.213439	1.12168	0.240403	2.67279e-05	-0.349814	0.775775	0.667884	0.0208018	0.900809	0.218272	0.906324	0.821526	-1.29312	0.644435	0.115247	0.283309	0.901813	0.769106	-1.27271	0.53187	0.0479634
cg00176835	0.0868525	0.810837	1.03481	0.636287	0.155006	-0.111129	0.641299	0.865883	0.0548296	0.763435	0.94508	-0.401183	0.629607	0.538311	-1.28745	0.554147	0.0591813	0.578515	0.615656	0.369528	cg00176835	0.0517107	0.875006	0.785693	0.267815	0.00520846	1.07927	0.244587	6.11613e-05	0.986103	0.252994	0.000313325	1.10433	0.647276	0.138862	0.0915746	0.787215	0.652817	0.85252	0.486513	1.7453	0.267983	0.0028691	1.76806	0.227647	0.00148142	-0.651952	0.673473	0.36527
cg00176879	0.0630532	0.804141	-0.835501	0.683366	0.267314	0.0195426	0.642232	0.976324	0.615202	0.721287	0.426434	-0.984939	0.561685	0.110048	0.917417	0.665626	0.217307	-0.548023	0.618439	0.396352	cg00176879	0.0491166	0.814639	1.21711	0.230091	3.30538e-06	0.884277	0.261048	0.00145436	0.98838	0.2528	0.000301899	0.3968	0.771998	0.625633	0.0352614	0.800076	1.54508	0.486326	0.0336298	0.81414	0.817085	0.375451	-0.0811511	0.911969	0.933371	-0.726021	0.662559	0.309436
cg00177203	0.0139247	0.909039	1.4345	0.490273	0.0264269	1.00219	0.558625	0.103049	0.896439	0.670373	0.229611	0.928225	0.571262	0.135253	-0.36391	0.749174	0.644374	-0.748674	0.597033	0.238367	cg00177203	0.0242026	0.940565	0.301997	0.288379	0.300468	0.532939	0.281017	0.0641889	0.979922	0.253515	0.000346342	1.553	0.469312	0.0162228	0.0167332	0.908865	-0.623335	0.858019	0.507777	-1.08279	0.734999	0.214696	-1.35101	0.614023	0.0926251	0.843085	0.642452	0.230812
cg00177875	0.138027	0.675871	1.16475	0.597685	0.0992285	0.213464	0.638704	0.745121	1.07249	0.625801	0.137398	-0.405635	0.629322	0.533719	-1.23064	0.575259	0.076227	0.836244	0.585294	0.183556	cg00177875	0.0576433	0.665793	0.346099	0.287299	0.234495	0.9606	0.255118	0.000470843	1.32328	0.216975	2.05908e-07	-0.665932	0.74048	0.403128	0.0711855	0.662111	1.44381	0.558734	0.0610638	1.75091	0.258675	0.00248557	-1.80901	0.123305	0.000125596	-1.56575	0.405045	0.00616649
cg00178635	0.0796525	0.816461	1.75878	0.260351	0.000513275	0.402623	0.629515	0.536824	1.33462	0.535223	0.0469343	-0.295452	0.63543	0.651917	0.346237	0.750569	0.660833	-0.0677467	0.641904	0.918034	cg00178635	0.0466925	0.864899	0.777292	0.268348	0.00575706	0.187469	0.290484	0.521894	0.721868	0.271692	0.0108044	-0.98015	0.679784	0.199432	0.0361673	0.848005	1.6361	0.405129	0.0156239	1.78549	0.190637	0.000723845	1.77674	0.210077	0.00107088	-0.673142	0.670488	0.348834
cg00178877	0.0304744	0.851395	0.83086	0.684309	0.270303	0.0848555	0.641701	0.897421	0.986066	0.64906	0.179513	-0.686916	0.604413	0.282248	0.973539	0.652204	0.186125	-0.360316	0.632074	0.581222	cg00178877	0.0471629	0.90765	0.960697	0.25511	0.000470128	0.334144	0.287607	0.251307	1.2323	0.228326	2.2936e-06	-0.367073	0.774445	0.652269	0.0222278	0.846104	0.534796	0.87283	0.573187	1.09926	0.728863	0.205999	-1.53846	0.491546	0.0351906	0.922489	0.626671	0.184486
cg00180097	0.182129	0.545967	0.290959	0.754469	0.713061	-0.326327	0.633917	0.617893	1.31398	0.54367	0.052085	-0.0336549	0.642173	0.959236	0.445277	0.741814	0.570298	-0.427412	0.627879	0.511499	cg00180097	0.1246	0.657054	1.72488	0.14306	7.67829e-16	0.282416	0.28881	0.333258	0.968968	0.254429	0.00041267	-0.248504	0.782259	0.761497	0.0783015	0.698347	1.34168	0.619117	0.0961228	-1.62718	0.414011	0.017099	1.75031	0.259694	0.0025255	-0.584161	0.682302	0.420247
cg00180470	0.0385108	0.974906	0.121213	0.762158	0.878856	-0.556307	0.617699	0.388969	1.02216	0.639685	0.161177	0.0457972	0.642098	0.944546	-0.572918	0.727068	0.460694	0.0549227	0.642027	0.933516	cg00180470	0.00383487	0.985806	0.921182	0.258259	0.000856972	0.792036	0.267409	0.00482506	1.01026	0.250913	0.000209827	1.09033	0.65122	0.145098	0.0103565	0.968742	-1.41699	0.575648	0.0695753	-1.42167	0.572751	0.0680516	-1.50062	0.519968	0.0447429	-0.331883	0.706081	0.652622
cg00180930	0.0270185	0.854221	0.721371	0.704701	0.345486	-0.0861873	0.641683	0.895819	1.4755	0.469558	0.020009	-1.09406	0.541114	0.0707604	1.10544	0.616172	0.122963	-0.180163	0.63973	0.783974	cg00180930	0.0410297	0.884092	0.574193	0.279245	0.045459	0.382805	0.286285	0.187751	0.720811	0.271754	0.0109294	0.290683	0.779833	0.722147	0.0639512	0.820117	-1.08892	0.732731	0.211441	-0.538468	0.872265	0.57043	-1.76698	0.229744	0.00153737	0.662472	0.672005	0.357064
cg00181419	0.0199192	0.847903	0.462505	0.740055	0.555005	0.239733	0.637772	0.714849	0.965985	0.654074	0.190174	-0.204511	0.638997	0.755517	0.399265	0.746167	0.611829	-0.055814	0.642019	0.932439	cg00181419	0.0316757	0.89393	1.26192	0.224781	1.09289e-06	0.470598	0.283426	0.103639	1.04704	0.247613	0.000110613	0.499507	0.761996	0.53644	0.0261979	0.845678	1.75511	0.251465	0.00221633	1.7979	0.158816	0.000347062	1.80393	0.14068	0.000213202	0.519028	0.689784	0.476316
cg00182202	0.0703746	0.784047	1.64531	0.363539	0.00399287	0.0215401	0.642226	0.973904	1.49587	0.458688	0.0172229	-0.449904	0.626306	0.488987	1.13003	0.608691	0.112771	-0.511174	0.621587	0.430039	cg00182202	0.0407369	0.86634	0.597813	0.278165	0.0369195	0.522577	0.28144	0.06975	0.826655	0.265121	0.00313703	-0.78011	0.72166	0.321223	0.0437622	0.81966	1.53301	0.495788	0.0365013	-1.81926	0.076847	1.88769e-05	-1.82392	0.0407585	1.49126e-06	-0.0675178	0.716683	0.927583
cg00184461	0.081924	0.63581	-1.21361	0.581257	0.0818354	-0.430461	0.627671	0.508421	1.67073	0.343672	0.00281883	0.644127	0.609106	0.315162	0.220281	0.75845	0.78126	0.209997	0.638819	0.749143	cg00184461	0.0724169	0.661343	1.01108	0.250841	0.000206949	0.222055	0.289953	0.44769	0.829912	0.2649	0.00300896	1.02966	0.667475	0.173865	0.0612389	0.60617	-1.57229	0.464012	0.0275688	1.79667	0.162268	0.000378407	-1.36266	0.607556	0.088342	0.423465	0.699048	0.563783
cg00184512	0.0145072	0.905001	-0.147335	0.76139	0.852946	0.571015	0.616356	0.376036	-0.777877	0.694611	0.305583	-0.868857	0.580524	0.165356	0.672435	0.712721	0.38186	0.243184	0.637641	0.710899	cg00184512	0.0106807	0.955922	0.778709	0.268258	0.00566114	0.989304	0.252722	0.00029737	0.570162	0.279424	0.0470654	-0.755267	0.726052	0.33832	0.031554	0.897373	0.322991	0.898472	0.737404	1.17203	0.699944	0.169353	-1.61806	0.422852	0.0186734	-0.359835	0.704122	0.625042
cg00188055	0.0103451	0.0602951	0.702169	0.707926	0.359562	0.375357	0.631198	0.565273	0.502632	0.735681	0.519964	0.178407	0.639779	0.786036	-0.351492	0.750162	0.655927	-0.00206923	0.642261	0.997493	cg00188055	0.00653323	0.033781	0.711242	0.272301	0.0121179	0.736769	0.270822	0.00916963	0.75984	0.269432	0.00705976	0.688697	0.737002	0.386132	0.0135101	0.0561834	1.68302	0.353824	0.00892698	1.16241	0.703944	0.174027	0.890146	0.797021	0.326618	-1.20708	0.553298	0.0654854
cg00188627	0.100124	0.832282	1.20562	0.584021	0.0845469	0.767891	0.594588	0.225594	0.966995	0.653825	0.18963	-0.451055	0.626223	0.487848	0.512626	0.734531	0.511368	-0.716318	0.60099	0.260819	cg00188627	0.139024	0.64057	1.85278	0.102562	1.61188e-22	0.149929	0.290957	0.608814	1.23754	0.227709	2.01726e-06	0.456235	0.766505	0.573448	0.167366	0.762045	1.71777	0.309279	0.00514302	1.82476	0.0299927	4.37129e-07	1.82486	0.0283719	3.50016e-07	0.950162	0.620736	0.169698
cg00188654	0.083856	0.520384	0.629224	0.719268	0.415317	0.11126	0.641297	0.865726	1.69275	0.325215	0.00200505	-0.355919	0.632323	0.585917	0.286156	0.754775	0.717648	-0.401244	0.629603	0.538248	cg00188654	0.0967876	0.427734	1.2852	0.221895	5.93207e-07	0.145853	0.291003	0.618614	0.751238	0.269956	0.00779115	0.676763	0.738842	0.395002	0.097692	0.566216	-1.77629	0.211032	0.00109066	-1.8157	0.095625	4.53184e-05	1.81903	0.0782189	2.02632e-05	-0.430255	0.698455	0.55738
cg00188704	0.247876	0.582708	1.00632	0.643859	0.169094	0.382888	0.630745	0.557355	-0.497973	0.736209	0.523989	0.059242	0.641988	0.928299	1.07918	0.623881	0.134394	0.0766244	0.641804	0.907332	cg00188704	0.113112	0.693353	1.2031	0.231686	4.58978e-06	0.472833	0.283346	0.10196	0.764738	0.269131	0.00667058	0.709387	0.733724	0.370967	0.165413	0.74945	1.19226	0.691349	0.159699	-1.37958	0.597935	0.082282	0.98844	0.767515	0.267256	-1.05864	0.595133	0.118498
cg00189989	0.0704842	0.758885	-0.133738	0.761809	0.86642	0.572724	0.616197	0.374548	1.42508	0.494829	0.0280596	0.797342	0.590698	0.206832	0.301246	0.753796	0.703261	0.213862	0.638691	0.74466	cg00189989	0.0635369	0.829764	0.576449	0.279144	0.0445795	0.496821	0.282452	0.085235	0.874244	0.261782	0.00167079	-0.998312	0.675365	0.189836	0.095749	0.703037	1.2751	0.65335	0.122728	-0.930444	0.785431	0.301742	-1.82063	0.0682737	1.17549e-05	0.734025	0.661298	0.303679
cg00190795	0.0507669	0.738417	0.276855	0.755353	0.726553	0.247497	0.637475	0.705971	-0.629612	0.719211	0.415011	-0.722103	0.600297	0.256718	1.32689	0.538419	0.048826	-0.621957	0.611406	0.33301	cg00190795	0.058492	0.76489	1.27159	0.223593	8.50506e-07	0.628557	0.276688	0.0278264	1.27129	0.223631	8.57315e-07	0.30232	0.779095	0.71138	0.0434983	0.694155	1.75403	0.253341	0.00228413	1.75531	0.251114	0.00220381	1.80975	0.120541	0.000114676	0.408376	0.700329	0.578107
cg00193902	0.0151586	0.869416	0.850487	0.680278	0.257774	0.956972	0.566498	0.122051	0.798107	0.690776	0.291864	1.12162	0.53544	0.0626252	1.39319	0.509744	0.0340454	0.944636	0.568565	0.127608	cg00193902	0.0356541	0.900716	1.67453	0.155522	3.68147e-14	0.291517	0.288613	0.31775	0.969528	0.254383	0.000409018	0.612515	0.748126	0.444233	0.0163756	0.87637	0.950658	0.779356	0.289542	0.9474	0.780347	0.291495	-1.76207	0.23898	0.0018032	-1.46181	0.457182	0.0151195
cg00196660	0.0701945	0.699873	1.62048	0.381671	0.00540537	0.405734	0.629315	0.533617	1.49626	0.458478	0.0171728	0.501064	0.622409	0.439519	0.335834	0.751356	0.670578	0.32417	0.634028	0.620249	cg00196660	0.0590079	0.77397	-0.456769	0.283918	0.114501	0.845423	0.263832	0.0024602	0.172954	0.29068	0.55476	-0.345152	0.776123	0.67212	0.100021	0.675771	1.40987	0.58	0.071918	0.651397	0.852792	0.487531	-1.74063	0.275469	0.00320897	0.840317	0.642969	0.23253
cg00196787	0.0138755	0.0872695	1.25141	0.567738	0.0696968	1.26117	0.503434	0.0311715	0.513187	0.734466	0.510887	0.249403	0.637401	0.703797	1.29389	0.551642	0.0574087	1.21791	0.513974	0.0393041	cg00196787	0.0390215	0.0609432	0.568519	0.279497	0.0477335	0.548723	0.280356	0.0564034	0.70843	0.27246	0.0124875	0.760581	0.725126	0.334628	0.0227337	0.0942372	1.80857	0.1249	0.000132242	0.23192	0.905476	0.810483	1.81726	0.0878863	3.23166e-05	-0.869513	0.6374	0.214755
cg00197028	0.0282374	0.848738	1.46451	0.475258	0.0216216	0.380663	0.63088	0.559689	1.02503	0.63892	0.159766	-0.374192	0.631267	0.566502	1.36642	0.521679	0.0396247	-0.0748234	0.641826	0.909502	cg00197028	0.0332597	0.915694	1.68301	0.153519	2.01814e-14	0.322057	0.287906	0.269111	0.825797	0.265179	0.00317156	0.173641	0.785619	0.832403	0.0195537	0.838742	-0.535354	0.872744	0.572768	-1.52792	0.499695	0.0377428	-1.19649	0.68952	0.157712	0.169585	0.714267	0.819127
cg00197058	0.13613	0.466999	1.5429	0.431948	0.0117565	-0.497581	0.622689	0.442807	1.18088	0.592385	0.0932705	-0.386689	0.630513	0.553375	0.347242	0.750491	0.659894	-0.453437	0.626051	0.485492	cg00197058	0.100775	0.441193	1.08472	0.244062	5.51682e-05	0.401095	0.28574	0.167122	0.94175	0.256641	0.000629823	0.55712	0.755309	0.488586	0.109515	0.409753	0.128853	0.910595	0.894312	1.82281	0.051681	3.8564e-06	1.82498	0.0262998	2.58418e-07	-1.10002	0.584314	0.101779
cg00197322	0.0689536	0.845117	1.06194	0.628793	0.142211	-0.0464946	0.642093	0.943703	1.60606	0.391698	0.00635552	-0.420777	0.628327	0.518227	1.42067	0.496941	0.0288459	0.48523	0.623663	0.454564	cg00197322	0.0390142	0.8891	0.945064	0.256376	0.000598783	0.762931	0.269242	0.00681196	1.07347	0.245141	6.82012e-05	0.659762	0.7414	0.407789	0.102117	0.807213	1.59631	0.443038	0.0226955	1.81463	0.100577	5.54817e-05	1.8247	0.0307696	4.84222e-07	1.52752	0.425389	0.00884688
cg00198729	0.0434719	0.828185	1.79193	0.21946	0.000181616	0.390886	0.630255	0.548995	0.997345	0.646181	0.173669	0.307667	0.63485	0.638379	1.16314	0.598208	0.0998357	-0.743373	0.597695	0.241963	cg00198729	0.040437	0.895748	0.283812	0.28878	0.330848	1.12757	0.239803	2.37136e-05	0.755876	0.269674	0.00738905	-1.15131	0.633486	0.119046	0.0527373	0.827942	-0.320082	0.898733	0.73972	-1.8111	0.115385	9.62318e-05	-1.75201	0.2568	0.00241327	0.300079	0.708111	0.684448
cg00199000	0.0618407	0.823165	0.802151	0.689994	0.289158	0.00086549	0.642262	0.998951	1.65369	0.35714	0.00357628	-0.225982	0.638274	0.730652	1.40357	0.504972	0.032018	-0.415523	0.628676	0.523579	cg00199000	0.0432847	0.887668	0.923814	0.258054	0.000824294	0.372553	0.286579	0.200077	1.27828	0.222763	7.13298e-07	0.454389	0.766688	0.575046	0.0551153	0.81299	1.81867	0.0802718	2.24785e-05	1.81404	0.103205	6.15267e-05	1.8231	0.0491035	3.14242e-06	-0.13532	0.715311	0.855323
cg00201196	0.0296719	0.880065	0.666958	0.713579	0.386033	0.165988	0.640113	0.800656	1.34331	0.531587	0.0448617	0.14268	0.640675	0.828249	1.00638	0.643843	0.169063	-0.396512	0.629903	0.543147	cg00201196	0.0420151	0.873203	0.855865	0.263099	0.00214257	0.389048	0.286102	0.180515	1.1489	0.237592	1.52285e-05	-1.39943	0.543894	0.0421651	0.025981	0.854837	0.711197	0.840763	0.445246	1.80081	0.150348	0.000278456	1.74143	0.274205	0.00314953	0.134933	0.715321	0.855733
cg00201296	0.0797398	0.659128	1.54068	0.433265	0.0119854	0.548654	0.618383	0.395788	1.40442	0.504582	0.0318569	-0.708619	0.601902	0.266336	0.306335	0.753454	0.698426	-0.232268	0.638048	0.723415	cg00201296	0.0833589	0.666779	0.996449	0.252111	0.000264379	0.67914	0.274077	0.0169475	1.07696	0.244808	6.38787e-05	0.48223	0.763849	0.551111	0.0672355	0.652749	1.7997	0.153621	0.000303631	1.79188	0.175008	0.000512887	-1.78762	0.185571	0.000649408	-1.21376	0.551204	0.0635416
cg00202760	0.0984113	0.59109	0.117369	0.762258	0.882677	-0.111345	0.641296	0.865625	0.343109	0.750808	0.663759	-0.566965	0.616729	0.379575	0.54413	0.730744	0.484631	-0.589278	0.614634	0.360293	cg00202760	0.0973359	0.571946	1.05549	0.246832	9.49738e-05	0.40842	0.285515	0.15934	1.22153	0.22958	2.97446e-06	0.865508	0.705246	0.265695	0.0847607	0.543244	-1.39964	0.586159	0.0753459	1.71993	0.306258	0.00494096	-1.78805	0.184536	0.000634933	-0.26099	0.71032	0.724159
cg00203463	0.0162891	0.0956574	-0.474706	0.738766	0.544262	0.832903	0.585771	0.185488	0.177098	0.760333	0.823565	0.448501	0.626406	0.490378	1.32398	0.539612	0.0495502	0.259718	0.636989	0.692065	cg00203463	0.0311573	0.0576559	0.504369	0.282161	0.080442	0.687015	0.27365	0.0156326	0.699629	0.272954	0.0137076	-0.976621	0.68063	0.201326	0.0268304	0.0790335	1.57051	0.465521	0.0279489	-1.20257	0.686867	0.15487	0.685025	0.846179	0.463605	-0.57074	0.683923	0.431548
cg00204649	0.0138274	0.86599	0.716724	0.705491	0.348868	0.363608	0.631885	0.577716	-0.993523	0.647162	0.175637	-0.187449	0.63952	0.775432	0.760641	0.697785	0.31751	-0.263571	0.63683	0.687699	cg00204649	0.0217134	0.916687	0.9908	0.252594	0.000290171	0.405353	0.28561	0.162566	1.13839	0.238689	1.89802e-05	0.0751834	0.788213	0.927115	0.01621	0.873599	0.166556	0.909064	0.86354	-0.60346	0.861564	0.522262	-1.30694	0.637425	0.109647	1.0609	0.594557	0.117544
cg00204802	0.306186	0.584896	0.644647	0.716988	0.403235	-0.125871	0.641027	0.848263	1.76107	0.257756	0.000482877	-0.0842651	0.641709	0.898131	0.805923	0.689261	0.286645	0.67541	0.605708	0.290898	cg00204802	0.113207	0.801088	1.73256	0.141028	3.96006e-16	0.561054	0.279825	0.0508663	0.910322	0.259095	0.0010044	0.432238	0.76882	0.594338	0.0473643	0.774128	1.61586	0.424952	0.0190635	1.74377	0.270455	0.00297812	1.74438	0.269477	0.00293465	0.994257	0.61079	0.147588
cg00207873	0.05485	0.732195	0.738709	0.701701	0.332998	0.201104	0.639105	0.759484	0.332616	0.751595	0.6736	0.148459	0.640544	0.82139	1.68717	0.330014	0.00219449	-1.0169	0.555961	0.0973223	cg00207873	0.0569397	0.783573	0.913421	0.258857	0.000960178	0.214158	0.290083	0.464104	1.33231	0.215771	1.58401e-07	-0.110339	0.787523	0.893159	0.0465166	0.716571	-1.296	0.642986	0.114069	1.59715	0.442276	0.0225323	-0.00460317	0.912868	0.996218	-0.559423	0.685258	0.441181
cg00209037	0.0438827	0.809029	1.07329	0.625573	0.137039	0.484398	0.623727	0.455361	0.492897	0.736778	0.528388	0.340458	0.633174	0.602544	1.15606	0.600491	0.102527	-0.93535	0.570098	0.131898	cg00209037	0.0591941	0.806311	1.76063	0.133256	2.8748e-17	0.810812	0.266183	0.00383095	1.61805	0.168018	1.33049e-12	0.0768473	0.788187	0.925506	0.199031	0.661782	0.796121	0.821511	0.387376	-1.74163	0.273886	0.0031347	-1.26847	0.656566	0.125529	-0.584845	0.682219	0.419675
cg00210016	0.107142	0.642486	-0.66047	0.714584	0.391002	-0.117577	0.641184	0.858168	1.75605	0.263401	0.000551056	0.763444	0.59516	0.228512	1.42365	0.495517	0.0283136	0.36703	0.631687	0.57408	cg00210016	0.0671301	0.494532	0.975284	0.253904	0.000373154	0.668379	0.274651	0.0188949	0.887407	0.260817	0.00139215	-0.710207	0.733591	0.370371	0.120649	0.54187	-1.72354	0.30114	0.00461262	1.73317	0.286984	0.00379077	-1.82252	0.0541997	4.66545e-06	0.560027	0.685187	0.440665
cg00210133	0.0704786	0.752944	0.783045	0.693643	0.302049	0.264217	0.636804	0.686968	1.37589	0.517513	0.037591	0.013059	0.642248	0.984177	1.49793	0.457565	0.0169554	0.494501	0.622934	0.445725	cg00210133	0.0583395	0.767746	0.41564	0.285288	0.151934	0.281658	0.288826	0.33457	0.863175	0.262579	0.00194238	0.00375205	0.788809	0.996359	0.0286501	0.772095	1.52307	0.503384	0.0389459	-1.72707	0.296047	0.00430265	-1.23667	0.671561	0.139358	-0.220731	0.712268	0.76566
cg00210473	0.180655	0.192047	-0.145909	0.761436	0.854357	-0.0746482	0.641828	0.909713	0.342375	0.750864	0.664446	0.0832713	0.641722	0.899327	0.747771	0.7001	0.326556	0.744191	0.597594	0.241407	cg00210473	0.0335242	0.0400696	0.73176	0.271117	0.0096936	0.191447	0.290428	0.51306	0.709363	0.272408	0.0123639	0.721989	0.731672	0.361863	0.0194764	0.0680326	1.4079	0.581194	0.0725722	1.29252	0.644733	0.11549	1.30649	0.637656	0.109828	-0.865646	0.638151	0.217065
cg00211436	0.0262111	0.82214	0.942337	0.659798	0.203148	0.700852	0.602811	0.27197	0.930172	0.662669	0.209998	-0.261064	0.636934	0.69054	0.858181	0.678666	0.252944	-0.455204	0.625922	0.483749	cg00211436	0.0362811	0.872881	1.66109	0.158624	9.20154e-14	0.171878	0.290693	0.557235	0.791836	0.267422	0.00483672	0.0570361	0.788467	0.944684	0.0223439	0.822803	-1.61179	0.428796	0.0197941	1.44099	0.560555	0.0619364	-0.288846	0.901374	0.764669	0.963643	0.61776	0.162749
cg00212979	0.159061	0.730516	0.87803	0.674421	0.240695	0.943651	0.568729	0.128059	1.42218	0.496218	0.0285744	-0.241434	0.637708	0.712901	0.846443	0.681119	0.260332	0.0639949	0.641943	0.922561	cg00212979	0.163807	0.555526	1.53496	0.184188	9.57509e-11	0.179284	0.290596	0.540309	0.892544	0.260436	0.00129519	0.228127	0.783293	0.780673	0.0686467	0.75445	1.64847	0.392392	0.0136839	1.79423	0.16886	0.000444143	1.82214	0.05731	5.83292e-06	-0.95518	0.619635	0.167092
cg00213119	0.0278454	0.852033	0.630244	0.719119	0.414513	0.243228	0.637639	0.710849	1.23476	0.573784	0.0749034	-0.552497	0.618041	0.392356	0.160746	0.760938	0.839687	-0.505168	0.622078	0.435659	cg00213119	0.0376878	0.912655	0.633145	0.27646	0.026645	0.888685	0.260722	0.00136744	1.0088	0.251041	0.000215072	0.190843	0.784954	0.816006	0.0172981	0.857068	1.51071	0.51261	0.0420904	1.48879	0.528402	0.047948	0.0286791	0.912758	0.97644	0.645503	0.67436	0.370345
cg00213331	0.0116207	0.90587	0.0467273	0.763524	0.953188	0.40475	0.629379	0.534631	1.51552	0.44781	0.0147794	0.40409	0.629421	0.53531	-0.366932	0.748928	0.641572	-0.250902	0.637342	0.702089	cg00213331	0.0101727	0.94652	0.421169	0.285112	0.146435	0.886702	0.260869	0.00140595	0.554341	0.280115	0.0538235	1.19719	0.619148	0.101335	0.022584	0.908282	-1.08621	0.733735	0.212876	1.28203	0.649948	0.119824	-1.45551	0.551096	0.0575132	0.0843818	0.716428	0.909549
cg00213668	0.118568	0.358992	0.79721	0.690948	0.292466	-0.122201	0.641098	0.852644	0.898589	0.669893	0.228334	-0.551347	0.618144	0.393381	-0.387683	0.747184	0.622433	-0.0912718	0.641613	0.889705	cg00213668	0.151268	0.429781	1.13953	0.238571	1.85351e-05	0.452711	0.284059	0.117848	0.76312	0.269231	0.00679704	0.4694	0.765179	0.562097	0.0691286	0.392411	-0.806725	0.818921	0.380343	-1.6551	0.385345	0.0126945	1.60184	0.438016	0.0216366	0.656539	0.672836	0.361681
cg00213967	0.00911878	0.0154894	1.30368	0.547787	0.0547758	1.01292	0.556686	0.0988484	0.537405	0.731573	0.490292	0.749914	0.596878	0.23753	1.37001	0.520108	0.0388465	1.15184	0.528986	0.0544793	cg00213967	0.00574184	0.0365457	0.650647	0.275576	0.0225161	0.514208	0.281775	0.0745151	0.319553	0.287967	0.272902	-1.04203	0.664269	0.167771	0.0178019	0.0363975	-0.108917	0.911245	0.910621	-0.897654	0.794914	0.321929	0.0627843	0.912331	0.948438	-0.300656	0.708076	0.683867
cg00214395	0.134324	0.447104	1.40114	0.506099	0.0324869	-0.0518149	0.642053	0.937271	1.27531	0.558805	0.0626091	-1.0044	0.558228	0.102176	-0.0939855	0.762798	0.905963	0.0989764	0.641499	0.880451	cg00214395	0.0956115	0.334527	0.638568	0.276189	0.025303	0.705409	0.272631	0.0128955	0.849332	0.263558	0.00233671	0.106077	0.787621	0.897269	0.15008	0.526484	1.37753	0.599114	0.0830055	1.80038	0.151631	0.00028813	1.81709	0.0887853	3.36614e-05	0.317512	0.707025	0.666946
cg00215066	0.0287551	0.873053	1.2267	0.576659	0.0775031	0.621958	0.611406	0.33301	1.31051	0.545065	0.0529827	-1.11695	0.536416	0.0639563	1.13532	0.607048	0.110642	-0.685902	0.604528	0.283004	cg00215066	0.0344331	0.91745	1.30635	0.219194	3.32646e-07	0.368459	0.286694	0.205156	0.7139	0.27215	0.0117771	0.0426197	0.788619	0.958655	0.0256947	0.857816	1.22234	0.678089	0.145793	-0.803716	0.819661	0.382334	1.03839	0.750848	0.238866	-0.200253	0.713132	0.786976
cg00216138	0.184663	0.698387	1.51237	0.449579	0.0151548	1.04135	0.551415	0.0882779	1.52565	0.442039	0.0136097	-0.224182	0.638337	0.732728	0.650444	0.716115	0.398734	0.204361	0.639002	0.755692	cg00216138	0.119445	0.740824	1.5161	0.187553	2.22771e-10	0.093282	0.291472	0.750389	0.892145	0.260466	0.0013025	0.635757	0.744888	0.426141	0.166173	0.681808	1.82172	0.0605363	7.26264e-06	1.82417	0.0378212	1.10557e-06	1.82369	0.0432607	1.89275e-06	0.681829	0.669233	0.342202
cg00216180	0.068937	0.793504	0.0404634	0.763584	0.959459	0.553905	0.617915	0.391103	0.911293	0.667026	0.220863	0.0958114	0.641547	0.884251	0.570934	0.727328	0.462328	-0.548384	0.618407	0.396029	cg00216180	0.0495868	0.833076	1.56911	0.177824	1.86064e-11	1.15372	0.237084	1.37496e-05	1.3579	0.212274	7.34124e-08	0.606521	0.74894	0.44895	0.0398981	0.83615	-0.0304098	0.912744	0.975018	-1.80776	0.127798	0.000144993	0.38166	0.892702	0.691002	0.971364	0.61603	0.158844
cg00217171	0.0183173	0.82838	0.458415	0.740479	0.558621	0.44865	0.626396	0.490231	1.15486	0.600874	0.102985	0.423582	0.628138	0.515378	-1.03601	0.635962	0.154427	-1.21167	0.515446	0.0405901	cg00217171	0.0443678	0.830205	1.67526	0.155351	3.49841e-14	0.540963	0.280683	0.0601302	1.05252	0.247108	0.000100221	0.343271	0.776262	0.673832	0.0199566	0.827518	-0.316451	0.899054	0.742613	1.38383	0.595471	0.080788	0.625421	0.857639	0.506263	-0.90831	0.629623	0.192336
cg00217953	0.0525658	0.781802	1.30585	0.546924	0.0542015	-0.153448	0.640426	0.815478	0.0171738	0.76373	0.982789	-1.06268	0.547331	0.0808709	1.08313	0.622741	0.13264	0.226617	0.638251	0.729919	cg00217953	0.0651111	0.795795	1.37788	0.209457	3.9171e-08	0.629314	0.27665	0.0276284	0.88244	0.261183	0.00149201	0.222011	0.783586	0.786448	0.0307543	0.791316	1.4509	0.554123	0.0588995	-0.567346	0.867677	0.548881	0.640324	0.854886	0.49549	-0.23412	0.711657	0.751795
cg00218134	0.0162138	0.863999	0.953664	0.65708	0.196877	0.90455	0.575047	0.146794	0.898191	0.669982	0.22857	-0.88757	0.577687	0.155449	1.21039	0.582375	0.0829224	-0.336552	0.633382	0.606772	cg00218134	0.0123956	0.935835	0.721502	0.271714	0.0108476	0.376337	0.286472	0.195463	0.703787	0.272722	0.013119	1.1351	0.638342	0.125689	0.0206726	0.888353	-0.45504	0.884063	0.633887	0.154764	0.909585	0.873153	-0.292104	0.901112	0.76206	-0.140609	0.715165	0.849719
cg00218742	0.0340798	0.098269	0.342918	0.750823	0.663937	0.687389	0.604359	0.281896	-0.480633	0.738127	0.539071	-0.177568	0.639802	0.787021	0.533357	0.732067	0.493712	-0.635235	0.610039	0.322256	cg00218742	0.034083	0.107955	0.71714	0.271965	0.011373	0.155104	0.290899	0.596469	0.921582	0.258228	0.000851935	-0.169191	0.785781	0.836653	0.0622376	0.0931697	1.58743	0.450943	0.0244445	-0.784677	0.82426	0.395016	1.8105	0.11771	0.000104247	1.15873	0.567872	0.0806571
cg00218893	0.0693265	0.77297	0.021998	0.76371	0.977955	0.334346	0.633499	0.609165	1.71008	0.309734	0.00148536	-0.693176	0.603697	0.277604	1.6159	0.384892	0.00569633	-0.267659	0.63666	0.683077	cg00218893	0.0844854	0.648206	0.674424	0.27433	0.017779	0.671746	0.274473	0.0182663	1.04467	0.247831	0.000115397	0.649408	0.742922	0.415662	0.134148	0.688978	1.74732	0.264672	0.00272786	1.82374	0.0427023	1.79687e-06	1.82423	0.037154	1.02958e-06	0.960961	0.618357	0.164118
cg00220721	0.0251276	0.836328	0.981898	0.650112	0.181698	0.884901	0.578096	0.156839	1.20887	0.582899	0.0834366	-0.0498793	0.642068	0.939611	0.696692	0.708828	0.363624	0.0410633	0.64213	0.950271	cg00220721	0.0297154	0.887657	1.35566	0.212586	7.86546e-08	0.861753	0.262681	0.00197997	0.713582	0.272168	0.0118175	0.537736	0.757647	0.504497	0.0900791	0.778403	0.952826	0.778694	0.288244	1.16283	0.703769	0.173821	-0.144972	0.909989	0.881143	-0.780501	0.653651	0.271342
cg00221668	0.126419	0.685874	1.61973	0.382205	0.00545268	-0.397922	0.629814	0.541685	1.16918	0.596241	0.0975707	0.283084	0.635992	0.665724	-0.663684	0.714087	0.388537	0.611504	0.612459	0.341613	cg00221668	0.0600761	0.77996	1.31909	0.217528	2.32154e-07	0.563748	0.279707	0.049717	1.05515	0.246864	9.55665e-05	-0.326643	0.777457	0.689011	0.111231	0.653697	-1.44986	0.554807	0.0592162	1.72721	0.295844	0.00429062	1.06132	0.742788	0.226256	-0.263787	0.710173	0.721297
cg00221794	0.0284646	0.866817	0.931918	0.66226	0.209007	0.587757	0.61478	0.36159	1.68032	0.335787	0.00244227	0.820191	0.587562	0.192954	-0.796738	0.691039	0.292782	0.221678	0.638425	0.735618	cg00221794	0.0220361	0.941014	0.787092	0.267726	0.00512167	0.749795	0.270043	0.00792005	0.312697	0.288131	0.283461	1.36625	0.557779	0.0498285	0.139659	0.802998	-0.148249	0.909857	0.878469	0.90675	0.792329	0.31628	-1.39415	0.589421	0.0772158	-0.231513	0.711779	0.75449
cg00222053	0.131379	0.5536	0.579122	0.726248	0.455599	0.796738	0.59078	0.207207	1.6678	0.346036	0.0029409	0.333915	0.633522	0.609633	0.0848466	0.762977	0.915081	0.299695	0.635231	0.647203	cg00222053	0.0828364	0.694797	0.519702	0.281555	0.071359	0.535143	0.280926	0.0630528	1.18914	0.233248	6.31872e-06	0.518551	0.759873	0.520436	0.100912	0.581323	-1.81249	0.109807	7.88911e-05	-1.81931	0.0765403	1.85769e-05	-1.80487	0.137643	0.000195315	-0.767802	0.655796	0.279991
cg00222656	0.0735043	0.765754	1.63243	0.37309	0.00469136	-0.288812	0.635735	0.659316	1.80377	0.202651	0.000112048	0.505807	0.622026	0.435059	1.25698	0.565684	0.0680048	-0.364704	0.631822	0.57655	cg00222656	0.0734669	0.753768	0.985021	0.253085	0.000318891	0.100059	0.291423	0.732902	0.790718	0.267494	0.00490258	0.0253183	0.788743	0.975434	0.0576552	0.786121	1.26002	0.66062	0.129142	-1.78216	0.198259	0.000847778	0.220842	0.906168	0.819444	0.593271	0.681179	0.412653
cg00223703	0.0843616	0.717009	1.74	0.28059	0.000810659	-0.20584	0.638955	0.753972	1.74889	0.27123	0.000658895	-0.134199	0.640858	0.838336	1.59689	0.397898	0.0070119	0.245994	0.637533	0.707687	cg00223703	0.0801057	0.719918	0.835212	0.264538	0.0028104	0.452325	0.284072	0.11817	1.07692	0.244812	6.39337e-05	-0.308078	0.778719	0.706068	0.0607507	0.740113	-1.63338	0.407864	0.0160671	-1.57381	0.462725	0.0272479	1.4769	0.53668	0.0512732	0.745033	0.659537	0.29585
cg00225902	0.387647	0.506104	0.572537	0.727118	0.461007	-0.878355	0.579093	0.160279	-0.322699	0.752315	0.682939	-0.56303	0.61709	0.38303	-0.674178	0.712447	0.380537	0.438566	0.627109	0.500279	cg00225902	0.212392	0.532781	1.80698	0.119006	1.54338e-19	0.284213	0.288771	0.330158	0.76458	0.269141	0.00668286	0.678693	0.738547	0.393561	0.230074	0.68888	-1.05913	0.74357	0.22745	1.82396	0.0403425	1.43129e-06	1.8232	0.0481306	2.90055e-06	-1.03345	0.601424	0.129429
cg00227665	0.0912872	0.777474	-0.755237	0.698763	0.321294	0.524647	0.620463	0.417564	1.03472	0.636312	0.15505	0.0487873	0.642076	0.940931	1.55229	0.426299	0.0108177	0.79003	0.59168	0.211398	cg00227665	0.0713043	0.820513	0.797943	0.267027	0.00449044	1.04148	0.248122	0.000122141	1.28499	0.221922	5.96548e-07	0.253716	0.781981	0.756608	0.130003	0.696301	1.81647	0.0918716	3.86003e-05	1.81491	0.0992687	5.26458e-05	1.82142	0.0627914	8.40775e-06	-0.213841	0.712568	0.772818
cg00229508	0.0272938	0.831534	0.937764	0.660883	0.205709	-0.239451	0.637782	0.715172	0.727428	0.703663	0.341099	-0.143238	0.640662	0.827587	1.35528	0.526502	0.0421014	0.94081	0.569199	0.129364	cg00229508	0.0482854	0.86042	1.04082	0.248183	0.000123598	1.39587	0.206851	2.17631e-08	1.32302	0.217009	2.0743e-07	-1.16497	0.629309	0.113602	0.0444982	0.798981	-0.102565	0.911429	0.915823	1.51274	0.511111	0.0415659	-1.76385	0.235672	0.00170428	0.515708	0.690139	0.479255
cg00229809	0.0932929	0.448591	-1.31263	0.544212	0.052432	0.507065	0.621923	0.43388	-0.253691	0.756708	0.748843	1.15142	0.529078	0.0545878	-0.929265	0.662881	0.210513	0.203815	0.63902	0.756327	cg00229809	0.0853543	0.460913	0.892363	0.260449	0.0012985	0.834377	0.264595	0.00284088	0.948663	0.256087	0.000566636	-0.026642	0.788736	0.97415	0.135569	0.547683	0.722832	0.838279	0.437162	-1.8238	0.0421373	1.7036e-06	-1.82482	0.0290641	3.85448e-07	-0.319047	0.706926	0.665411
cg00229868	0.033495	0.872401	1.7188	0.301586	0.00126112	-0.103015	0.641435	0.875606	1.06436	0.62811	0.141097	-0.555269	0.617793	0.38989	1.15508	0.600805	0.102902	0.129957	0.640945	0.84339	cg00229868	0.0303606	0.926242	0.42215	0.28508	0.145475	0.730961	0.271163	0.00977955	0.904592	0.259531	0.00109101	1.01439	0.67136	0.18155	0.0742513	0.859261	-0.0546116	0.912462	0.955145	-1.42756	0.569077	0.066159	-1.81976	0.0738268	1.60768e-05	0.792525	0.651581	0.263284
cg00230120	0.232109	0.821667	1.73333	0.287389	0.000938538	-0.895506	0.576461	0.151365	-0.71079	0.706491	0.353211	-0.274761	0.636357	0.675069	0.48234	0.737942	0.537579	-0.0606638	0.641975	0.926582	cg00230120	0.0655679	0.940323	-0.416512	0.285261	0.151056	0.575739	0.279175	0.0448546	1.30963	0.218768	3.03531e-07	0.848531	0.708676	0.276325	0.244698	0.500717	-0.531422	0.873345	0.575723	-1.82455	0.0329245	6.34831e-07	-1.82559	0.011619	9.84211e-09	-0.536495	0.687872	0.460982
cg00230924	0.0814802	0.71984	0.733575	0.702599	0.336674	0.927872	0.571319	0.13542	-1.18	0.592677	0.0935903	0.618538	0.611752	0.335811	1.77142	0.245652	0.000360272	0.475821	0.624387	0.463618	cg00230924	0.0679716	0.782372	1.22059	0.229689	3.04233e-06	0.35643	0.287025	0.220601	0.915176	0.258723	0.000935915	0.629559	0.745765	0.430934	0.123396	0.570839	1.05338	0.745609	0.230592	-1.79524	0.166179	0.000416448	-1.8204	0.0698089	1.28495e-05	1.38513	0.490105	0.0255456
cg00232092	0.213737	0.758404	-0.351087	0.750193	0.656304	0.0292251	0.642195	0.964598	-0.122431	0.762125	0.877645	-0.168282	0.640053	0.797951	1.32038	0.541081	0.0504542	-0.262177	0.636888	0.689278	cg00232092	0.094299	0.110689	0.901391	0.259773	0.00114224	0.358529	0.286968	0.21785	0.738062	0.270745	0.00903841	0.793501	0.719223	0.31218	0.191595	0.648505	1.63194	0.409299	0.0163035	1.78216	0.198272	0.000848004	1.82204	0.0581142	6.1675e-06	0.0718632	0.716623	0.922933
cg00232387	0.111367	0.63741	0.446449	0.741697	0.569253	0.159456	0.640279	0.808369	1.70267	0.316468	0.00169528	0.206221	0.638942	0.753529	0.983256	0.64977	0.180985	-0.343757	0.632995	0.598981	cg00232387	0.0850344	0.644485	1.31932	0.217499	2.30681e-07	0.333807	0.287615	0.251791	0.949987	0.25598	0.000555206	-0.348525	0.775872	0.669054	0.0677687	0.682635	-1.50604	0.516038	0.04331	1.47827	0.535738	0.0508857	-1.81269	0.108956	7.64662e-05	0.514068	0.690314	0.48071
cg00232388	0.0158869	0.898936	0.718169	0.705246	0.347815	-0.484358	0.623731	0.4554	1.0257	0.63874	0.159436	-0.578529	0.615654	0.369516	1.55987	0.421667	0.010097	0.167313	0.640079	0.799093	cg00232388	0.0346015	0.903328	1.12594	0.239969	2.45136e-05	0.76177	0.269314	0.00690418	1.25996	0.22502	1.1492e-06	-0.167878	0.785828	0.837908	0.0225469	0.895561	1.79624	0.163437	0.000389488	1.74997	0.260253	0.00254766	1.79072	0.177944	0.000548416	0.0531033	0.716856	0.943021
cg00232483	0.0728426	0.519649	-1.32556	0.538964	0.0491557	-0.153008	0.640436	0.815999	-1.05904	0.629607	0.143548	0.0833622	0.64172	0.899218	-1.37822	0.516478	0.0371005	-0.30477	0.634989	0.64158	cg00232483	0.0859814	0.498263	1.286	0.221794	5.80552e-07	0.61281	0.277455	0.0322178	1.29442	0.220728	4.6233e-07	0.774873	0.7226	0.324792	0.0851609	0.564828	-1.24136	0.669397	0.137282	-1.74278	0.272051	0.00305019	1.81212	0.111314	8.33208e-05	0.43615	0.697933	0.551844
cg00233594	0.0494294	0.805066	1.53528	0.436448	0.012554	0.362142	0.631969	0.579276	1.69878	0.319937	0.0018129	0.536841	0.619419	0.40643	0.4182	0.744436	0.59462	0.537759	0.61934	0.405598	cg00233594	0.0516295	0.870863	1.46429	0.196298	1.87189e-09	0.913735	0.258833	0.000955795	1.35216	0.213069	8.7525e-08	0.00317504	0.78881	0.996919	0.0626757	0.726631	1.75076	0.258933	0.00249564	1.81717	0.0883453	3.2998e-05	-1.80454	0.138701	0.000201414	0.210334	0.712717	0.776466
cg00233779	0.0429811	0.80554	1.08279	0.622838	0.132789	0.715889	0.601041	0.261125	-0.805131	0.689416	0.287172	0.156585	0.64035	0.811764	-0.55665	0.729171	0.474162	-0.137159	0.640795	0.834813	cg00233779	0.0237353	0.843906	1.72764	0.142334	6.06766e-16	0.896134	0.260168	0.00123104	1.23007	0.228587	2.4215e-06	1.02107	0.669669	0.178165	0.0167459	0.821464	0.798463	0.820943	0.385819	1.42866	0.568386	0.065808	-0.143016	0.910066	0.882741	0.503757	0.691399	0.489895
cg00236766	0.0931906	0.691356	1.78155	0.233122	0.000262054	-0.097777	0.641517	0.881891	0.294895	0.754214	0.709307	-0.564063	0.616995	0.382121	0.156219	0.761095	0.844159	0.485638	0.623631	0.454173	cg00236766	0.0661072	0.771373	1.11555	0.241022	3.02303e-05	0.362974	0.286846	0.212101	1.17439	0.234867	8.7827e-06	1.01791	0.670471	0.179762	0.0581747	0.73086	-1.78834	0.183831	0.00062523	-1.77517	0.213365	0.00114018	-0.27498	0.902458	0.775789	-0.557057	0.685533	0.443207
cg00237010	0.177708	0.547982	0.878399	0.674341	0.24047	-0.378014	0.631039	0.562474	0.32947	0.751826	0.67656	-0.393867	0.630069	0.545893	0.0442719	0.763549	0.955646	0.291082	0.635631	0.656784	cg00237010	0.0640692	0.826839	1.2678	0.224061	9.38863e-07	0.431274	0.284783	0.136768	0.859199	0.262862	0.0020491	1.09786	0.649107	0.141724	0.250485	0.562784	1.18086	0.696223	0.165109	-1.79744	0.160101	0.000358492	-1.51575	0.508883	0.0407963	-1.35951	0.500249	0.0298666
cg00238427	0.0874048	0.798944	-0.158547	0.761015	0.841859	0.0954962	0.641551	0.884629	0.485983	0.737543	0.534401	0.527948	0.620183	0.414535	1.39874	0.507204	0.0329522	0.261174	0.636929	0.690414	cg00238427	0.0308234	0.897651	1.70731	0.147572	3.23467e-15	-0.0584756	0.291669	0.841984	0.955882	0.255503	0.000506804	0.34286	0.776293	0.674205	0.0210851	0.868549	0.706305	0.841794	0.44866	1.54612	0.485503	0.0333891	1.5134	0.510626	0.0413976	-0.685512	0.668695	0.339408
cg00238510	0.142738	0.558906	-0.267734	0.755901	0.73531	0.663318	0.607043	0.300148	0.647973	0.716488	0.40065	0.929018	0.571133	0.134877	1.54662	0.429724	0.0113788	0.338038	0.633303	0.605162	cg00238510	0.124392	0.617434	1.6935	0.150991	9.3478e-15	0.725378	0.271489	0.0103984	1.21165	0.230716	3.76015e-06	0.682948	0.737893	0.390394	0.134089	0.518927	0.968514	0.77384	0.278924	1.81672	0.0906557	3.65938e-05	1.82083	0.0669158	1.08465e-05	0.57687	0.683188	0.42637
cg00238593	0.0329589	0.874327	1.35827	0.525216	0.0414276	1.0623	0.547405	0.081	1.47368	0.470509	0.0202705	0.549188	0.618336	0.39531	1.08161	0.62318	0.133313	-0.446476	0.626551	0.492389	cg00238593	0.0249076	0.926369	1.67811	0.154681	2.86339e-14	0.687662	0.273615	0.0155286	0.944988	0.256382	0.00059948	0.688186	0.737081	0.38651	0.0197598	0.865168	0.116549	0.911009	0.904376	-1.73678	0.281479	0.00350338	-0.296246	0.900774	0.758745	-0.522512	0.689408	0.47324
cg00238897	0.113664	0.124213	0.220837	0.758423	0.780718	-0.384413	0.630653	0.555757	-0.143274	0.76152	0.856967	0.00491739	0.64226	0.994042	1.09506	0.619253	0.127413	-0.635897	0.60997	0.321725	cg00238897	0.071898	0.0833833	1.06279	0.246151	8.31259e-05	0.245347	0.289545	0.401186	0.843015	0.263999	0.0025391	1.21358	0.613807	0.0954013	0.0386034	0.0972091	-1.18128	0.696046	0.16491	1.37199	0.602284	0.0849761	1.80555	0.135396	0.000182823	-1.36266	0.499021	0.0293104
cg00239025	0.0793401	0.760187	1.62851	0.375936	0.00491864	-0.206977	0.638918	0.75265	1.621	0.381302	0.00537284	-0.289044	0.635724	0.659057	0.434578	0.742871	0.579867	-0.408771	0.629119	0.530494	cg00239025	0.0567926	0.852226	0.308323	0.288233	0.290336	0.395944	0.285897	0.172757	0.760436	0.269396	0.0070114	0.0446719	0.7886	0.956666	0.0767804	0.720163	1.43646	0.563454	0.0633469	1.82308	0.0492972	3.19231e-06	1.82554	0.0135814	1.83743e-08	0.584506	0.68226	0.419958
cg00239272	0.00828172	0.977322	0.113732	0.76235	0.886295	0.478409	0.624189	0.46112	1.52769	0.440864	0.0133818	0.37419	0.631267	0.566504	1.44828	0.483475	0.0241461	1.45884	0.446856	0.00850669	cg00239272	0.0104322	0.972055	1.14707	0.237785	1.58296e-05	0.766852	0.269	0.00650851	1.35035	0.213318	9.24653e-08	0.41533	0.770372	0.609204	0.0125081	0.951103	0.744024	0.833631	0.422561	-0.170142	0.908898	0.860619	0.907286	0.792175	0.315948	0.121146	0.715674	0.870368
cg00240767	0.107576	0.747972	1.05005	0.632113	0.147745	0.179983	0.639735	0.784185	0.321289	0.752415	0.68427	-0.244051	0.637608	0.709907	0.640266	0.717642	0.406652	-0.0900436	0.64163	0.891181	cg00240767	0.055379	0.801174	1.1943	0.232674	5.61936e-06	0.539591	0.280741	0.0608093	0.848819	0.263594	0.00235261	-1.01805	0.670437	0.179694	0.0843018	0.753021	-1.79054	0.178401	0.000554109	-1.81708	0.0887998	3.36834e-05	-1.75365	0.253991	0.00230798	0.187702	0.713619	0.800103
cg00240880	0.129144	0.71157	1.75374	0.265952	0.000584426	0.0133967	0.642248	0.983768	1.23455	0.57386	0.0749712	-0.106286	0.641382	0.871684	1.72503	0.295602	0.00111529	0.209202	0.638845	0.750065	cg00240880	0.122217	0.716615	1.63603	0.16419	4.56099e-13	0.38667	0.286172	0.183247	1.07251	0.245232	6.94287e-05	-0.519967	0.759711	0.519253	0.189911	0.474129	-1.73036	0.291192	0.0040223	-1.82451	0.0335646	6.85672e-07	-1.82506	0.0249465	2.09189e-07	-0.440019	0.697586	0.548221
cg00241432	0.100952	0.760677	-0.499378	0.73605	0.522774	0.380957	0.630862	0.559381	1.05517	0.630691	0.145349	0.39325	0.630107	0.546535	-0.384678	0.747443	0.625194	0.937201	0.569794	0.131036	cg00241432	0.0986927	0.760656	1.56444	0.178715	2.34859e-11	0.117673	0.29128	0.688095	0.807437	0.266406	0.00399509	-0.0814305	0.78811	0.921073	0.0957634	0.72972	-1.52201	0.504187	0.0392116	1.54433	0.486924	0.0338059	1.8101	0.119246	0.000109815	-1.55701	0.409831	0.00672228
cg00242039	0.0243877	0.880463	1.09512	0.619234	0.127385	0.687158	0.604385	0.282067	1.2211	0.578637	0.0793398	-0.0122637	0.64225	0.985141	1.06659	0.62748	0.140078	0.457658	0.625743	0.481332	cg00242039	0.0202534	0.943877	0.512582	0.281839	0.0754703	0.513636	0.281797	0.0748499	0.750405	0.270006	0.00786534	-0.44768	0.767346	0.580867	0.018239	0.902383	0.946344	0.780667	0.29213	0.58207	0.865235	0.537983	0.732166	0.836251	0.430711	-0.0428663	0.716954	0.953995
cg00242597	0.015278	0.0530521	1.0661	0.627618	0.140301	-0.501574	0.622368	0.439038	0.329935	0.751792	0.676122	-0.143247	0.640662	0.827576	0.741684	0.701178	0.330877	0.619383	0.611667	0.335118	cg00242597	0.00835257	0.0435861	1.14525	0.237974	1.64444e-05	0.561614	0.2798	0.0506253	0.969137	0.254415	0.000411566	-1.64068	0.416633	0.00764255	0.0185732	0.0334256	-1.27205	0.654833	0.124013	-1.22276	0.677899	0.145602	0.0537977	0.912475	0.955813	-0.491183	0.69269	0.501193
cg00243272	0.075107	0.754252	1.05535	0.63064	0.145264	-0.231153	0.638088	0.724697	1.74655	0.27373	0.000696867	-0.42356	0.62814	0.5154	1.47655	0.469008	0.0198591	0.082825	0.641727	0.899865	cg00243272	0.0835116	0.731882	0.93838	0.256909	0.000662861	0.509746	0.281951	0.0771588	0.952571	0.255771	0.000533504	0.322648	0.777735	0.692672	0.16665	0.605937	1.13623	0.714548	0.18701	1.82161	0.061391	7.6819e-06	1.82427	0.0366091	9.70467e-07	0.209466	0.712754	0.77737
cg00244001	0.19072	0.576485	1.57501	0.412178	0.00874862	-0.676504	0.605586	0.29007	0.378627	0.747957	0.630764	-0.779489	0.593076	0.218087	0.842815	0.681868	0.262636	-0.541952	0.618974	0.401808	cg00244001	0.0640291	0.82336	1.21099	0.230791	3.81882e-06	0.623333	0.276945	0.0292243	1.00184	0.251646	0.000241732	0.508569	0.760996	0.528802	0.153039	0.457974	1.64214	0.39897	0.0146608	1.82522	0.0217701	1.21316e-07	1.8247	0.0308376	4.8852e-07	0.949413	0.6209	0.170089
cg00244352	0.074136	0.793732	1.60406	0.393065	0.00649557	-0.131778	0.640908	0.841219	1.45386	0.480675	0.0232584	-0.752691	0.596528	0.235662	0.233144	0.757809	0.768744	-0.0885094	0.641651	0.893026	cg00244352	0.0466467	0.888237	0.948731	0.256081	0.000566044	0.621335	0.277042	0.0297742	1.32344	0.216954	2.04943e-07	0.448693	0.767247	0.579987	0.0691699	0.771204	1.65406	0.386468	0.0128484	-1.78116	0.200492	0.00088695	1.70321	0.328784	0.00660479	-1.50853	0.434963	0.0104316
cg00247629	0.0712036	0.75303	0.4398	0.742358	0.57519	-0.476981	0.624299	0.462497	1.74494	0.275433	0.000723775	0.0703885	0.641876	0.914848	0.395787	0.746475	0.615008	-0.407056	0.62923	0.532257	cg00247629	0.0559337	0.863575	1.26723	0.22413	9.52788e-07	0.420471	0.285134	0.147121	0.914553	0.25877	0.000944458	1.40223	0.54269	0.0415536	0.0739227	0.706864	0.4178	0.888647	0.662734	-1.79136	0.176326	0.000528614	-0.363639	0.894581	0.705191	0.472877	0.694508	0.517829
cg00248776	0.0173487	0.867116	0.73523	0.70231	0.335487	0.914532	0.573466	0.141853	0.3654	0.749053	0.642992	-0.333025	0.633569	0.6106	-0.162492	0.760876	0.837963	-0.778447	0.593213	0.218755	cg00248776	0.0190883	0.932544	0.780485	0.268146	0.00554286	0.665271	0.274815	0.0194915	0.720938	0.271746	0.0109143	0.687736	0.737151	0.386843	0.0210682	0.86693	-0.881975	0.799289	0.33175	0.353284	0.895618	0.71337	-1.7541	0.253218	0.00227963	-0.147892	0.714955	0.842011
cg00248856	0.0577411	0.681922	0.189951	0.759816	0.810929	0.278548	0.636193	0.670811	0.635688	0.71832	0.410235	-0.422757	0.628194	0.516214	1.64503	0.363748	0.00400717	-0.452162	0.626143	0.486753	cg00248856	0.0522353	0.667908	1.48644	0.192646	7.78129e-10	0.530813	0.281104	0.0652998	1.00607	0.251279	0.000225206	-0.520276	0.759676	0.518995	0.0430751	0.643233	0.742143	0.83405	0.42385	0.281444	0.901959	0.770602	1.41799	0.575031	0.0692483	0.262372	0.710248	0.722745
cg00248875	0.0587155	0.829079	1.33964	0.533131	0.0457316	0.551728	0.61811	0.393042	1.80228	0.204854	0.000119631	-0.82436	0.586978	0.190485	1.35753	0.525534	0.0415932	-0.402927	0.629496	0.53651	cg00248875	0.0551643	0.866228	0.5084	0.282004	0.0779704	0.188875	0.290464	0.518765	0.714575	0.272111	0.0116919	-0.387176	0.772812	0.634219	0.0353567	0.86665	0.539721	0.872071	0.569491	-1.79867	0.156614	0.000328112	0.669511	0.849277	0.474597	0.378631	0.702713	0.606718
cg00249264	0.141542	0.624933	1.77735	0.238402	0.00030026	0.257958	0.63706	0.694063	0.663831	0.714064	0.388424	-0.75431	0.596323	0.234577	1.34178	0.532233	0.045224	0.214418	0.638672	0.744016	cg00249264	0.0796403	0.659159	0.728513	0.271307	0.0100468	0.226282	0.289882	0.439036	0.755404	0.269703	0.00742915	0.735501	0.729426	0.352216	0.101509	0.554061	1.58104	0.456521	0.0257416	-1.79027	0.179073	0.000562564	1.63013	0.411101	0.0166042	-1.3803	0.492049	0.0263267
cg00249503	0.0955313	0.753282	1.66394	0.349117	0.00310672	0.291824	0.635597	0.655956	-0.786391	0.693011	0.299772	0.574463	0.616035	0.373037	-0.688211	0.710207	0.369955	0.024802	0.642214	0.969954	cg00249503	0.05959	0.753245	0.473739	0.283313	0.101286	0.848674	0.263605	0.00235711	0.41789	0.285217	0.149677	-0.828547	0.712606	0.2891	0.0594566	0.780617	-1.75563	0.250541	0.00218348	-1.8085	0.125158	0.000133343	-1.82157	0.0617136	7.84476e-06	-0.279045	0.709339	0.70574
cg00249974	0.0782066	0.787745	0.499975	0.735983	0.522258	0.230075	0.638127	0.725938	0.844543	0.681511	0.261537	-0.110104	0.641317	0.86711	1.34544	0.53069	0.0443634	-0.346378	0.632852	0.596156	cg00249974	0.057092	0.869016	0.619621	0.277126	0.0302527	0.0920529	0.29148	0.753574	0.738634	0.270711	0.00898095	0.129769	0.78703	0.87445	0.15593	0.729193	0.930601	0.785385	0.301646	-1.63075	0.410484	0.0165007	-1.80654	0.132044	0.000165317	1.18897	0.558869	0.0709355
cg00250483	0.120174	0.395374	0.152628	0.761217	0.847709	-0.265293	0.636759	0.68575	1.59041	0.402198	0.00750053	0.53919	0.619215	0.404302	0.159472	0.760983	0.840945	0.530791	0.61994	0.411935	cg00250483	0.132809	0.547845	1.15716	0.236719	1.27748e-05	0.0127189	0.29179	0.965421	0.757101	0.2696	0.00728591	0.0924839	0.787907	0.91039	0.0358437	0.515816	0.559068	0.869019	0.555035	-0.943555	0.781511	0.293807	1.19316	0.69096	0.159275	-1.20751	0.553164	0.0653595
cg00251270	0.0654708	0.83811	0.980319	0.650509	0.18253	0.456041	0.625862	0.482924	0.213378	0.758779	0.787994	-0.39779	0.629822	0.541823	0.876293	0.674798	0.241755	-0.157844	0.640319	0.810275	cg00251270	0.0178914	0.938292	1.18007	0.234248	7.7451e-06	0.428564	0.284872	0.139312	0.889507	0.260662	0.00135176	0.123608	0.787195	0.880377	0.0541134	0.848206	-0.232029	0.905469	0.810395	-1.72728	0.295739	0.00428442	-1.78472	0.192422	0.000751551	0.824146	0.645953	0.242707
cg00251622	0.141629	0.605435	0.193117	0.759683	0.807823	-0.297824	0.635319	0.649281	0.835378	0.683392	0.267393	0.16345	0.640178	0.803651	0.609508	0.722092	0.430982	0.242961	0.63765	0.711154	cg00251622	0.109497	0.593274	1.07083	0.245392	7.16361e-05	0.665085	0.274825	0.0195277	0.96894	0.254431	0.000412853	-0.544653	0.756823	0.498797	0.0620566	0.589545	1.67639	0.361611	0.00976404	-1.63515	0.406086	0.0157778	1.81644	0.0920321	3.88712e-05	-1.06764	0.592831	0.114729
cg00252616	0.0791627	0.732923	1.32174	0.540525	0.0501106	0.618441	0.611762	0.335891	1.52884	0.440198	0.0132539	0.413811	0.628789	0.525329	0.424309	0.74386	0.589103	0.374368	0.631257	0.566316	cg00252616	0.0743877	0.760469	1.08591	0.243947	5.39263e-05	0.423752	0.285029	0.143916	1.13267	0.23928	2.13618e-05	0.105366	0.787637	0.897955	0.101284	0.747399	1.73863	0.27861	0.00336039	-1.79736	0.160324	0.000360502	-1.82556	0.0128772	1.48492e-08	-0.412179	0.700011	0.574484
cg00252733	0.042159	0.837299	0.949447	0.658097	0.1992	0.0465791	0.642093	0.943601	1.62671	0.377228	0.00502488	-0.146128	0.640597	0.824156	1.51841	0.446172	0.0144389	-0.000703669	0.642262	0.999147	cg00252733	0.0819315	0.805448	0.64215	0.276008	0.024448	0.991012	0.252576	0.000289163	1.0535	0.247018	9.84737e-05	0.143554	0.786631	0.861207	0.132066	0.780788	1.19948	0.688217	0.15631	-1.77727	0.208958	0.00104805	-1.82462	0.0319424	5.62395e-07	0.275174	0.709555	0.709678
cg00253248	0.0884814	0.712015	1.84022	0.137602	1.08193e-05	1.27519	0.499889	0.0288174	1.60915	0.389583	0.00614402	0.940713	0.569215	0.129409	0.0228475	0.763706	0.977104	0.657868	0.607636	0.30437	cg00253248	0.0501868	0.815445	0.264848	0.289171	0.364504	0.995072	0.252229	0.000270465	0.280339	0.288854	0.336863	0.529883	0.758568	0.510998	0.0667091	0.706561	1.63331	0.407936	0.0160789	1.77515	0.213407	0.00114107	1.60678	0.433475	0.0207131	0.141265	0.715147	0.849024
cg00253339	0.0961588	0.721671	0.166527	0.760731	0.833981	0.0610835	0.641971	0.926075	1.12646	0.609794	0.11422	-0.18067	0.639715	0.783378	0.618796	0.720774	0.423572	0.226926	0.63824	0.729563	cg00253339	0.061159	0.841873	1.11578	0.240999	3.00932e-05	0.251832	0.289424	0.388756	1.07599	0.244901	6.50543e-05	-1.41289	0.538065	0.0392766	0.0495756	0.786008	1.407	0.581738	0.0728718	0.621026	0.858438	0.509453	1.7368	0.281452	0.00350204	0.256898	0.710533	0.728351
cg00253346	0.0246446	0.832878	1.05548	0.630603	0.145201	0.469225	0.624886	0.470016	1.42638	0.494207	0.0278314	0.204812	0.638988	0.755167	1.11462	0.613409	0.1191	0.130851	0.640927	0.842324	cg00253346	0.0539819	0.835998	0.443275	0.284382	0.125914	0.389289	0.286095	0.18024	0.805822	0.266512	0.0040758	-1.33801	0.569072	0.0569637	0.0976372	0.774133	-1.70592	0.325258	0.00631946	1.34807	0.615638	0.0937225	-1.82333	0.0469141	2.61813e-06	-1.40897	0.480296	0.0219132
cg00253398	0.115051	0.59458	1.67446	0.340635	0.00266832	0.059843	0.641983	0.927573	0.761006	0.697719	0.317255	0.283247	0.635985	0.66554	0.57506	0.726786	0.458932	-0.159344	0.640282	0.808502	cg00253398	0.105104	0.591434	0.672317	0.274442	0.0181614	0.502844	0.28222	0.0813932	0.859633	0.262831	0.0020372	0.886016	0.700989	0.253131	0.140893	0.58379	1.66769	0.371537	0.0109174	1.80335	0.142546	0.000224792	-1.80537	0.135984	0.000186031	-0.510881	0.690652	0.48354
cg00253564	0.105741	0.664925	1.22541	0.577114	0.0779223	-0.0138558	0.642247	0.983212	-0.102717	0.762611	0.89726	-0.214804	0.638659	0.743569	1.16118	0.59884	0.100574	-0.154344	0.640404	0.814416	cg00253564	0.0836634	0.751606	0.522322	0.28145	0.0698917	0.294328	0.288551	0.313054	0.902761	0.259669	0.00112005	0.133178	0.786935	0.871172	0.117276	0.6396	-0.825559	0.814215	0.367961	-1.5714	0.464771	0.0277594	1.78574	0.190053	0.000714955	-0.689755	0.668072	0.336204
cg00253971	0.126421	0.610908	1.31919	0.541562	0.050754	-0.145416	0.640613	0.825	0.0264044	0.763687	0.97354	-0.063852	0.641944	0.922734	0.865905	0.677029	0.248141	-0.193555	0.639338	0.76829	cg00253971	0.0791232	0.751893	1.33896	0.214874	1.30185e-07	0.366206	0.286757	0.207989	1.19356	0.232756	5.71458e-06	-0.725136	0.731153	0.359606	0.0919358	0.659094	1.73885	0.278263	0.0033434	-1.81607	0.0938312	4.20066e-05	-0.183198	0.908264	0.849992	-0.519328	0.689751	0.476051
cg00254017	0.0156972	0.895671	1.42255	0.496044	0.0285095	0.71618	0.601006	0.260917	0.323773	0.752238	0.681926	-0.181731	0.639685	0.782134	0.450187	0.74132	0.565924	-0.270582	0.636536	0.679777	cg00254017	0.0346674	0.93019	1.22807	0.228821	2.54176e-06	0.258278	0.2893	0.376629	0.719415	0.271834	0.0110963	-0.878694	0.702523	0.257582	0.205425	0.769428	1.40493	0.58299	0.0735651	0.817705	0.816194	0.373107	0.691757	0.844808	0.45886	0.776935	0.654258	0.273756
cg00254470	0.0195607	0.90994	1.39933	0.50693	0.0328363	0.631408	0.610436	0.325336	-0.249318	0.75695	0.753069	-0.978829	0.562752	0.1126	1.58875	0.403297	0.00762992	0.702462	0.602623	0.270797	cg00254470	0.0161459	0.953404	1.31011	0.218705	2.99435e-07	0.584583	0.278776	0.0415231	0.946534	0.256258	0.000585462	0.988925	0.677663	0.194764	0.0741751	0.875029	0.478049	0.881022	0.616218	-1.4575	0.549777	0.0569175	-1.82332	0.0470373	2.64575e-06	-0.741465	0.660111	0.298376
cg00255919	0.065769	0.730979	0.487269	0.737402	0.533281	0.423276	0.628159	0.515688	1.24435	0.57032	0.0718778	-0.265436	0.636753	0.685589	1.45065	0.482289	0.0237665	0.171953	0.639956	0.793627	cg00255919	0.0886694	0.618336	1.07657	0.244846	6.4357e-05	0.458765	0.283848	0.112882	0.853263	0.263282	0.0022181	0.1205	0.787275	0.883369	0.143378	0.607595	1.81176	0.112764	8.77589e-05	1.82288	0.0511318	3.69497e-06	1.82509	0.024417	1.91986e-07	0.0266208	0.717067	0.971422
cg00256081	0.126749	0.845466	-0.140354	0.76161	0.85986	0.674735	0.605783	0.29141	1.15477	0.600904	0.103021	0.234979	0.637949	0.720301	1.49772	0.457682	0.0169832	-0.41955	0.628409	0.519474	cg00256081	0.0405098	0.917501	0.214075	0.290084	0.464277	0.602456	0.277947	0.0354069	0.748547	0.270119	0.00803304	0.63144	0.745499	0.429477	0.0612243	0.858439	-1.43999	0.561196	0.062246	-0.59494	0.863044	0.528508	-1.82323	0.0478438	2.83202e-06	0.365957	0.703672	0.619054
cg00256226	0.0474211	0.913183	1.06765	0.627181	0.139597	0.331387	0.633655	0.61238	-0.286398	0.75476	0.717416	-0.602455	0.613355	0.349154	1.05152	0.631703	0.147051	0.240753	0.637733	0.713681	cg00256226	0.0176535	0.949061	1.3174	0.217751	2.43631e-07	0.498257	0.282397	0.0843067	0.963577	0.254874	0.000449352	1.10487	0.64712	0.138622	0.0217401	0.88181	1.62628	0.414891	0.0172509	0.925291	0.786951	0.304882	0.966985	0.774318	0.279827	-0.0266913	0.717066	0.971347
cg00256632	0.020915	0.900235	1.25406	0.566764	0.0688893	1.286	0.497113	0.0270925	0.0966039	0.762744	0.903353	-0.745556	0.597423	0.240479	-0.386999	0.747243	0.623061	-0.214334	0.638675	0.744113	cg00256632	0.010123	0.951709	0.935069	0.257172	0.000696821	0.833074	0.264684	0.00288908	0.556775	0.28001	0.0527355	0.0431303	0.788614	0.95816	0.028725	0.895739	0.669756	0.849229	0.474423	0.878268	0.800309	0.334088	-1.79378	0.170055	0.000456923	-0.337272	0.705716	0.647275
cg00257712	0.0778214	0.744723	1.51885	0.445924	0.0143879	0.203334	0.639035	0.756887	1.12503	0.610232	0.114801	-0.984763	0.561715	0.110121	1.67265	0.342108	0.00274047	0.313016	0.634588	0.632482	cg00257712	0.0657704	0.762144	1.31762	0.217722	2.42119e-07	0.482099	0.283006	0.0952234	0.986229	0.252983	0.000312683	-0.326724	0.777451	0.688937	0.0533848	0.746078	-1.40738	0.581511	0.0727465	1.8017	0.147668	0.000259038	1.79332	0.171271	0.000470212	0.53291	0.68827	0.464112
cg00259097	0.103454	0.735155	1.15627	0.600422	0.102445	0.278066	0.636214	0.671352	0.981559	0.650198	0.181877	-0.0756226	0.641816	0.908539	1.73057	0.29015	0.000995103	0.609668	0.612642	0.343135	cg00259097	0.0734303	0.719509	0.298588	0.288456	0.306021	0.487237	0.282815	0.0916399	0.886437	0.260889	0.00141118	-0.0558411	0.788481	0.945842	0.0632498	0.683408	1.58014	0.457302	0.0259276	1.69411	0.340343	0.00761001	-0.425702	0.887709	0.656588	-0.953901	0.619916	0.167754
cg00259367	0.127168	0.639257	1.27841	0.557626	0.0617246	0.657646	0.60766	0.304543	1.58641	0.404825	0.00781321	0.16782	0.640065	0.798496	1.77506	0.241238	0.000322652	0.0162138	0.642241	0.980356	cg00259367	0.102308	0.640084	1.24679	0.22661	1.60392e-06	0.795923	0.267158	0.00460251	1.34742	0.213721	1.01051e-07	-0.738012	0.729003	0.350436	0.107376	0.580649	-1.35504	0.611798	0.0911323	-1.74657	0.265911	0.00278009	-1.81924	0.0769639	1.89921e-05	-0.544317	0.686993	0.454185
cg00259388	0.0254047	0.869128	1.68329	0.333301	0.00233282	1.14769	0.529887	0.0555512	-0.512845	0.734506	0.511181	0.470522	0.624789	0.468755	0.211999	0.758843	0.78934	0.314944	0.634493	0.630361	cg00259388	0.0262378	0.931848	0.0696686	0.291615	0.81224	1.01599	0.25041	0.000190386	0.339915	0.28746	0.243092	1.131	0.639554	0.127402	0.194525	0.753808	1.81394	0.103648	6.25909e-05	1.82562	0.0105316	6.64349e-09	1.82525	0.0211835	1.08757e-07	0.50344	0.691432	0.490178
cg00259404	0.0232408	0.885768	0.876108	0.674838	0.241868	0.322266	0.634125	0.622331	1.38229	0.514663	0.0362537	-0.479711	0.62409	0.459865	1.40905	0.502423	0.0309794	-0.0483704	0.642079	0.941435	cg00259404	0.0365289	0.926357	-0.111757	0.29133	0.703035	0.48722	0.282815	0.0916512	1.09782	0.242786	4.28819e-05	0.852676	0.707846	0.273711	0.017126	0.888235	1.49163	0.526398	0.0471701	1.02993	0.753752	0.243583	0.135405	0.910357	0.888957	-0.573898	0.683545	0.428877
cg00259518	0.0155288	0.886577	0.848105	0.680774	0.259279	0.797086	0.590733	0.206991	1.33732	0.534099	0.0462843	-0.44498	0.626657	0.493878	0.822954	0.685899	0.275433	-0.0823495	0.641733	0.900437	cg00259518	0.0240534	0.942946	0.327435	0.287775	0.261089	0.864545	0.262481	0.00190675	0.716454	0.272004	0.0114575	0.629613	0.745757	0.430893	0.0150945	0.883819	0.469961	0.88211	0.622415	-1.7521	0.256647	0.00240743	-1.71702	0.310308	0.00521333	0.367177	0.703581	0.617862
cg00260201	0.16608	0.690232	1.48568	0.464174	0.0185837	0.467698	0.625001	0.471502	1.60744	0.390752	0.00626021	-0.403058	0.629487	0.536375	-0.736537	0.702082	0.33455	0.460658	0.625523	0.478385	cg00260201	0.0768016	0.817953	1.35265	0.213001	8.62207e-08	0.343424	0.287369	0.238187	0.876465	0.26162	0.00162056	0.413217	0.770561	0.611071	0.0707194	0.63545	1.60789	0.432445	0.0205081	1.49654	0.522903	0.045838	1.56089	0.473535	0.0300386	0.110302	0.715924	0.881903
cg00260387	0.0263965	0.873572	1.58993	0.402515	0.0075376	0.398741	0.629762	0.540837	1.0032	0.644668	0.170674	0.536162	0.619478	0.407046	1.52954	0.439792	0.0131765	-0.288333	0.635757	0.659852	cg00260387	0.0301643	0.937609	-0.097643	0.291441	0.739121	0.610111	0.277584	0.0330253	0.871223	0.262001	0.00174134	1.03053	0.66725	0.173431	0.0609576	0.836734	0.053022	0.912486	0.95645	0.0587918	0.912398	0.951714	-1.02346	0.755952	0.247217	0.520307	0.689646	0.475186
cg00260668	0.0281993	0.872927	0.760173	0.69787	0.317836	-0.301101	0.635164	0.645644	1.682	0.334383	0.00237993	0.0107818	0.642253	0.986936	-0.0659124	0.763288	0.933995	-0.450723	0.626247	0.488177	cg00260668	0.0429102	0.91054	0.919846	0.258362	0.000874001	0.705238	0.27264	0.0129189	1.21257	0.230611	3.67991e-06	1.10192	0.64796	0.139924	0.0315028	0.87615	-0.934376	0.784263	0.299354	-1.81369	0.1047	6.51782e-05	-1.76522	0.233088	0.00162991	0.654928	0.67306	0.36294
cg00264236	0.0161135	0.844075	0.284116	0.754904	0.719598	0.140027	0.640733	0.831403	0.825015	0.685487	0.274091	-0.74446	0.59756	0.241223	-0.238888	0.75751	0.763169	-0.598124	0.613779	0.352794	cg00264236	0.0257225	0.882934	1.4717	0.19509	1.40273e-09	0.668117	0.274665	0.0189447	1.07547	0.244951	6.5698e-05	-0.288252	0.779983	0.724402	0.0172448	0.840931	1.42025	0.573637	0.0685144	1.2671	0.657225	0.126111	-1.53702	0.492671	0.0355343	0.449806	0.696694	0.539099
cg00264500	0.050314	0.767418	1.56641	0.417606	0.0094995	0.398948	0.629749	0.540623	-0.127722	0.761981	0.872391	1.11414	0.537	0.0647652	1.21248	0.581649	0.0822154	-0.474013	0.624525	0.465368	cg00264500	0.0577755	0.822513	0.037035	0.291745	0.899539	0.952406	0.255785	0.000534868	0.334581	0.287596	0.250678	-0.839675	0.710432	0.281951	0.0619428	0.753647	-1.66208	0.377769	0.0116938	1.62577	0.415391	0.0173376	1.78459	0.192731	0.000756435	-0.806418	0.649141	0.254133
cg00265304	0.149483	0.624461	1.48201	0.466129	0.0190906	0.0575672	0.642004	0.930322	1.27471	0.559036	0.0627837	-0.288391	0.635754	0.659787	1.24552	0.569894	0.0715137	-0.157989	0.640316	0.810104	cg00265304	0.0689194	0.761615	0.266941	0.289129	0.360691	0.58859	0.278592	0.0400817	0.948309	0.256116	0.000569731	0.695851	0.735881	0.380858	0.114381	0.67641	-1.67882	0.358783	0.00945328	-1.81782	0.0849693	2.82294e-05	-1.82483	0.0287955	3.71393e-07	0.308917	0.707568	0.675559
cg00265783	0.0190187	0.802482	0.795715	0.691235	0.29347	0.56666	0.616757	0.379842	0.220922	0.758419	0.780635	-0.391186	0.630236	0.548684	-0.172075	0.760525	0.828511	-0.689275	0.604144	0.280493	cg00265783	0.0276889	0.831562	0.828939	0.264966	0.00304673	1.05061	0.247284	0.000103734	1.5169	0.187412	2.15077e-10	0.285474	0.780154	0.72698	0.0167407	0.800092	0.784506	0.8243	0.395131	-0.607531	0.860848	0.519285	-1.70186	0.330528	0.00674945	0.362098	0.703957	0.622826
cg00265788	0.0243849	0.876887	1.6321	0.373327	0.00470998	1.01388	0.556511	0.0984776	0.751069	0.699511	0.324227	-0.635224	0.61004	0.322265	0.257695	0.756482	0.744979	-0.436325	0.627266	0.502524	cg00265788	0.020393	0.931626	1.20217	0.231792	4.69048e-06	0.59324	0.278378	0.0384605	0.714275	0.272128	0.0117298	0.781291	0.721447	0.32042	0.0366134	0.857948	0.921428	0.788084	0.307244	-1.28153	0.650193	0.120031	0.0237228	0.912794	0.980511	0.0125966	0.717121	0.986476
cg00266388	0.0557853	0.838996	0.885462	0.6728	0.236188	-0.304718	0.634992	0.641638	1.20718	0.583482	0.084012	0.121141	0.641118	0.85391	-0.382511	0.747628	0.627186	0.280974	0.636086	0.668089	cg00266388	0.0395447	0.870796	1.32062	0.217327	2.22234e-07	0.470655	0.283424	0.103596	0.744866	0.27034	0.00837436	-0.705873	0.734288	0.373523	0.0185566	0.844704	0.458721	0.883588	0.631053	0.240048	0.904946	0.803917	-1.49336	0.525166	0.0466971	0.14562	0.715022	0.844415
cg00266968	0.0599344	0.833044	1.37953	0.515899	0.0368285	-0.042947	0.642118	0.947993	1.12315	0.610811	0.115574	0.326824	0.633892	0.617351	1.18133	0.592236	0.0931087	-0.324843	0.633993	0.619514	cg00266968	0.0376306	0.924708	0.246977	0.289515	0.398039	0.398462	0.285821	0.169985	0.871645	0.26197	0.00173131	-0.184751	0.785196	0.821806	0.0273202	0.854757	0.283838	0.901772	0.768682	0.118724	0.910939	0.902596	0.163569	0.9092	0.865974	-1.03296	0.601544	0.129647
cg00267122	0.027101	0.82219	0.367617	0.748872	0.640937	0.947008	0.56817	0.126527	-0.00961617	0.763753	0.990363	0.271759	0.636486	0.67845	-0.691569	0.709663	0.367442	-0.291482	0.635613	0.656338	cg00267122	0.0330303	0.870875	0.1677	0.290747	0.566893	0.889169	0.260687	0.00135819	1.02206	0.249873	0.000171573	-0.576995	0.752818	0.472478	0.0294192	0.829633	1.13858	0.713612	0.185828	1.59162	0.447232	0.0236106	-1.0727	0.738688	0.220097	-0.188697	0.713582	0.79906
cg00267373	0.0173501	0.976504	0.206548	0.759094	0.794668	-0.36176	0.631991	0.579683	0.640539	0.717601	0.406438	-0.0761811	0.64181	0.907866	0.92848	0.663064	0.21096	-0.124873	0.641047	0.849453	cg00267373	0.00996266	0.968424	1.29231	0.220995	4.89566e-07	0.887782	0.260789	0.00138486	1.40079	0.206127	1.84608e-08	0.993011	0.676666	0.192611	0.0131619	0.967704	1.0778	0.73683	0.217359	0.568712	0.867453	0.547867	0.914752	0.790026	0.311342	0.335554	0.705833	0.648977
cg00269996	0.0547718	0.742614	0.592382	0.724463	0.444787	0.432105	0.627558	0.506766	1.73194	0.288789	0.000966877	-1.3625	0.476297	0.0169392	0.536964	0.731627	0.490664	-0.595745	0.61401	0.354803	cg00269996	0.0423116	0.819237	1.35988	0.211999	6.9059e-08	0.887708	0.260795	0.00138629	1.04031	0.24823	0.000124715	-1.0184	0.670347	0.179514	0.0860995	0.723276	1.08828	0.732969	0.211781	-1.67421	0.364129	0.0100472	-1.82038	0.0699423	1.29481e-05	-0.581772	0.682594	0.422249
cg00271204	0.0291217	0.821116	1.26345	0.56328	0.0660725	0.444879	0.626664	0.493977	0.723369	0.70436	0.344036	0.0156239	0.642243	0.98107	0.477899	0.738423	0.541464	-0.255773	0.637148	0.696545	cg00271204	0.0521887	0.819971	1.80169	0.120739	3.00903e-19	1.25679	0.225405	1.24602e-06	1.3543	0.212773	8.19831e-08	-0.46497	0.76563	0.565908	0.0408825	0.762314	1.63917	0.402014	0.0151309	1.74988	0.260402	0.00255358	1.60938	0.431051	0.020233	-0.271805	0.709741	0.71311
cg00273863	0.107602	0.722461	1.17946	0.592856	0.0937867	0.195833	0.639269	0.76563	1.79114	0.220541	0.000187111	-0.566019	0.616816	0.380404	1.63047	0.374515	0.004804	-0.538212	0.6193	0.405188	cg00273863	0.0783342	0.719964	0.734274	0.270969	0.00942751	0.742519	0.27048	0.00859854	1.23847	0.227599	1.97178e-06	0.545528	0.756718	0.498077	0.108979	0.681271	-1.61741	0.423475	0.0187883	-1.27476	0.653515	0.12287	1.59465	0.444531	0.0230179	-0.488293	0.692982	0.503805
cg00274203	0.121181	0.506855	0.785606	0.69316	0.300305	0.217498	0.638568	0.740449	0.355719	0.749829	0.651988	-0.338761	0.633265	0.604379	1.80388	0.202492	0.000111516	0.402481	0.629524	0.536971	cg00274203	0.10171	0.704566	1.32529	0.216708	1.94283e-07	0.395552	0.285908	0.173191	1.00158	0.251669	0.000242784	0.759184	0.72537	0.335597	0.0989261	0.669691	-1.60529	0.434847	0.0209889	-1.78429	0.193408	0.000767205	-1.65409	0.386427	0.0128428	-0.577704	0.683087	0.425667
cg00274365	0.00434268	0.984229	-0.272347	0.755626	0.730878	-0.132197	0.6409	0.840721	1.27717	0.558097	0.0620771	0.409844	0.629049	0.529392	0.0336385	0.763639	0.966294	0.0657339	0.641925	0.920463	cg00274365	0.00401983	0.986872	0.622719	0.276975	0.0293923	0.657388	0.275227	0.0210761	0.995408	0.2522	0.000268966	0.926969	0.692106	0.22896	0.0114378	0.964074	0.217487	0.906371	0.822161	-0.124949	0.910731	0.897504	0.381634	0.892705	0.691022	-0.759739	0.657136	0.285555
cg00274909	0.0160917	0.920275	1.45107	0.482078	0.0236995	-0.0418646	0.642125	0.949302	1.09421	0.619504	0.127784	-0.96586	0.564988	0.118148	0.318155	0.752637	0.68723	-0.301643	0.635139	0.645043	cg00274909	0.0114333	0.960592	0.954069	0.25565	0.000521273	0.598674	0.278125	0.0366351	0.843432	0.26397	0.00252528	1.31563	0.577704	0.063029	0.0127302	0.930274	-0.499698	0.878014	0.599707	0.384518	0.892396	0.688757	0.596276	0.862813	0.527527	0.311562	0.707403	0.672905
cg00277384	0.0485427	0.817902	1.76807	0.249638	0.000397354	0.523725	0.620541	0.418412	0.429222	0.74339	0.584679	0.22987	0.638135	0.726174	0.873589	0.675382	0.243409	0.047301	0.642087	0.942728	cg00277384	0.0658894	0.830966	0.94066	0.256728	0.00064034	0.846951	0.263725	0.00241127	0.875471	0.261693	0.00164287	-0.0634363	0.788385	0.938485	0.0878693	0.73873	0.258491	0.903675	0.789047	1.82008	0.0718673	1.4435e-05	1.81953	0.075237	1.73422e-05	0.978126	0.6145	0.155469
cg00277685	0.0776968	0.803678	1.11398	0.613602	0.119365	-0.0980253	0.641513	0.881593	1.64828	0.361289	0.00384189	-0.488078	0.62344	0.45184	-0.141291	0.761581	0.858931	-0.136831	0.640802	0.835204	cg00277685	0.066744	0.827205	1.70662	0.147745	3.41533e-15	0.492293	0.282624	0.0882161	1.15917	0.236505	1.22352e-05	-0.696224	0.735822	0.380583	0.0570355	0.743174	1.76132	0.24035	0.00184541	1.68226	0.354728	0.00902128	1.82237	0.0554668	5.11754e-06	0.838899	0.643234	0.233413
cg00277769	0.095571	0.648321	1.6221	0.380523	0.0053048	0.0078109	0.642257	0.990536	-0.281831	0.755047	0.721785	0.452482	0.62612	0.486436	1.52583	0.441936	0.0135897	-0.0975639	0.64152	0.882147	cg00277769	0.128338	0.641758	0.848481	0.263618	0.00236312	0.243992	0.28957	0.403812	0.929268	0.257628	0.000760128	-0.15143	0.786384	0.853652	0.0563606	0.599823	1.18961	0.692489	0.16095	1.78805	0.184532	0.000634877	-1.80044	0.151449	0.00028674	0.236725	0.711534	0.749105
cg00277936	0.197266	0.563703	-0.837221	0.683016	0.26621	0.574678	0.616015	0.37285	1.2464	0.569575	0.0712423	-0.0273304	0.642203	0.966892	1.19108	0.588971	0.0896127	-0.542359	0.618938	0.401441	cg00277936	0.142184	0.418193	1.28934	0.221373	5.30721e-07	0.269204	0.289084	0.356596	0.771102	0.268736	0.00619288	0.382266	0.773219	0.638613	0.130974	0.590939	-1.18699	0.69361	0.162188	1.70039	0.332414	0.00690871	1.78202	0.198573	0.000853209	0.486996	0.693112	0.504979
cg00281273	0.0666965	0.842837	1.19648	0.587144	0.0877111	-0.110251	0.641315	0.866934	1.40202	0.505691	0.0323164	-0.833702	0.585657	0.185025	0.0846898	0.76298	0.915237	-0.63753	0.6098	0.320417	cg00281273	0.0898826	0.810559	1.32232	0.217102	2.11644e-07	0.778751	0.268256	0.00565827	1.45257	0.198182	2.92681e-09	1.34698	0.565534	0.0546348	0.0450946	0.811144	-1.12998	0.717021	0.190165	-1.67769	0.360095	0.00959651	1.74453	0.269236	0.00292397	0.113734	0.715848	0.87825
cg00282426	0.0347057	0.816275	1.34893	0.529213	0.0435534	0.0302079	0.642191	0.963408	0.881594	0.673646	0.238528	-0.224639	0.638321	0.732201	0.802317	0.689962	0.289047	0.263252	0.636844	0.68806	cg00282426	0.0441138	0.86512	1.05933	0.246475	8.85688e-05	0.78256	0.268015	0.00540747	1.04445	0.247852	0.000115866	0.129712	0.787031	0.874504	0.0186187	0.832915	0.395137	0.891235	0.68043	0.134603	0.910387	0.889613	-1.20565	0.68552	0.153443	0.364699	0.703765	0.620283
cg00283472	0.0342471	0.767368	0.952649	0.657325	0.197435	0.403705	0.629446	0.535707	-0.334907	0.751425	0.671448	-0.719616	0.600596	0.258476	0.489042	0.737206	0.531738	-0.787642	0.591998	0.212903	cg00283472	0.048023	0.784929	1.88739	0.0877753	1.2285e-25	1.20195	0.231816	4.71394e-06	1.48686	0.192575	7.64882e-10	0.608424	0.748683	0.44745	0.120755	0.699689	1.71681	0.310601	0.00523347	1.7782	0.206966	0.0010083	1.32987	0.625458	0.100634	0.415246	0.699752	0.571569
cg00284511	0.0572379	0.850752	1.28365	0.555615	0.0602426	-0.466731	0.625073	0.472445	1.18069	0.59245	0.093342	-0.345857	0.632881	0.596718	0.355534	0.749844	0.652159	0.318567	0.634312	0.626383	cg00284511	0.0379238	0.913656	0.584033	0.278801	0.0417242	0.553192	0.280165	0.0543429	1.08606	0.243932	5.37705e-05	0.0201805	0.788768	0.980418	0.0646449	0.855663	-0.264877	0.903213	0.783908	-1.27461	0.653585	0.122931	-1.82148	0.0623362	8.16641e-06	0.217127	0.712426	0.769402
cg00286986	0.0110715	0.0603112	0.672268	0.712748	0.381987	0.716938	0.600916	0.260378	1.4027	0.505375	0.0321848	0.137373	0.640791	0.834559	0.956721	0.656339	0.195202	0.321993	0.634139	0.62263	cg00286986	0.00950847	0.0420806	0.523294	0.281411	0.0693534	0.469932	0.28345	0.104143	0.733531	0.271013	0.00950551	-0.655239	0.742069	0.41122	0.0261504	0.0631608	1.51564	0.508963	0.0408237	-1.10348	0.727266	0.203792	1.40663	0.581965	0.0729974	0.365666	0.703693	0.619338
cg00287165	0.0783804	0.74985	1.57338	0.413215	0.00888796	0.073659	0.641839	0.910905	0.918479	0.665382	0.216694	-0.0290853	0.642196	0.964768	0.695913	0.708955	0.364203	-0.164974	0.640139	0.801853	cg00287165	0.0596462	0.823863	1.0092	0.251006	0.000213612	0.530874	0.281102	0.0652675	0.87608	0.261648	0.00162916	0.229348	0.783234	0.779522	0.0323703	0.813125	1.17787	0.697489	0.166541	-1.61961	0.421362	0.0184004	-1.37813	0.598766	0.0827909	0.42586	0.69884	0.561521
cg00287915	0.0478607	0.789248	1.52399	0.442991	0.013797	0.276619	0.636277	0.672979	1.32586	0.538839	0.0490798	0.228763	0.638175	0.727448	1.07122	0.626163	0.137972	0.0456383	0.642099	0.944738	cg00287915	0.0506805	0.868325	1.86626	0.0971048	1.29413e-23	0.520976	0.281504	0.0706423	1.48068	0.193607	9.81945e-10	0.19967	0.784587	0.807614	0.0844133	0.761856	-0.488288	0.879618	0.608396	-1.8001	0.152461	0.000294521	-1.5185	0.506823	0.0400951	0.146508	0.714996	0.843475
cg00289762	0.0145955	0.881925	0.0740517	0.763164	0.925861	0.908296	0.574456	0.144927	0.146614	0.761414	0.853659	0.125191	0.64104	0.849074	0.472528	0.738999	0.546175	-0.489974	0.623292	0.45003	cg00289762	0.0146461	0.950414	1.09181	0.243373	4.81605e-05	0.680617	0.273997	0.0166939	0.954483	0.255616	0.000517937	0.765879	0.724196	0.330965	0.0182367	0.895901	-0.939021	0.782875	0.296542	-0.760247	0.829964	0.411494	-1.44381	0.558734	0.0610639	0.781117	0.653546	0.270926
cg00291661	0.0206625	0.951016	0.917588	0.665587	0.217209	0.0819849	0.641738	0.900876	0.623308	0.720126	0.419992	-0.130646	0.640931	0.842568	1.59868	0.396703	0.006881	-0.590031	0.614562	0.359651	cg00291661	0.0564841	0.896091	1.5526	0.180946	4.18543e-11	0.235191	0.289728	0.421107	0.846465	0.263759	0.00242673	0.422534	0.769718	0.602855	0.0283146	0.887241	0.306731	0.899896	0.750366	-1.58383	0.454097	0.0251715	-0.452026	0.88445	0.636211	0.397713	0.701206	0.588307
cg00292432	0.0499975	0.685106	1.07017	0.626462	0.138447	0.599031	0.613691	0.352031	1.17054	0.595795	0.0970643	0.914039	0.573544	0.142095	-0.420122	0.744256	0.592883	0.571518	0.616309	0.375597	cg00292432	0.057229	0.708134	1.26101	0.224892	1.1186e-06	0.664136	0.274875	0.0197133	1.06866	0.245597	7.45865e-05	-0.0952011	0.787853	0.907766	0.039489	0.7084	1.13412	0.715385	0.188072	-1.36096	0.608505	0.0889598	-1.65495	0.385511	0.0127171	-0.921723	0.626832	0.184906
cg00293599	0.105967	0.566663	1.83614	0.146387	1.57105e-05	1.12823	0.534051	0.0607774	-0.877682	0.674497	0.240907	0.45434	0.625985	0.484601	-0.837522	0.682954	0.266017	0.389622	0.630333	0.550313	cg00293599	0.0781643	0.557115	0.201735	0.290276	0.490566	0.607019	0.277731	0.0339709	0.544291	0.280544	0.0585087	-0.708724	0.733831	0.371449	0.0572947	0.588141	-1.79022	0.179192	0.000564069	-1.81882	0.0794374	2.15573e-05	-1.80232	0.145768	0.000245906	-0.961334	0.618274	0.163927
cg00295182	0.116721	0.297354	0.635298	0.718377	0.410541	0.0722899	0.641855	0.912555	0.288776	0.754609	0.715145	-0.0655275	0.641927	0.920712	-0.149994	0.761304	0.850315	-0.250396	0.637362	0.702665	cg00295182	0.186602	0.343689	1.57751	0.1762	1.21416e-11	0.394406	0.285943	0.174466	1.00948	0.250982	0.000212635	0.276281	0.780705	0.735528	0.119099	0.427319	1.75638	0.24923	0.00213756	-0.731555	0.836385	0.431132	-1.80752	0.128654	0.00014893	0.373211	0.703127	0.611983
cg00295382	0.159697	0.635891	0.661198	0.714471	0.390442	0.0122409	0.64225	0.985169	1.08854	0.621165	0.130254	0.7738	0.593821	0.22175	-1.28027	0.556913	0.0611954	0.103608	0.641425	0.874894	cg00295382	0.136391	0.470495	0.75527	0.269711	0.00744051	0.647107	0.275757	0.0233046	0.888644	0.260725	0.00136822	-0.992475	0.676797	0.192893	0.159434	0.635163	1.50749	0.51498	0.0429307	0.483825	0.880234	0.611802	-1.8026	0.144882	0.000239957	0.542438	0.687206	0.455814
cg00295426	0.0494116	0.860348	1.28375	0.555574	0.0602126	0.633984	0.610169	0.323261	0.50125	0.735838	0.521157	-0.324072	0.634033	0.620356	1.04715	0.632914	0.149111	0.363026	0.631919	0.578335	cg00295426	0.0463235	0.874184	0.964265	0.254817	0.00044451	0.833868	0.26463	0.00285961	0.773723	0.268572	0.00600496	0.802759	0.717509	0.306001	0.0575007	0.823904	0.682711	0.846646	0.465239	-1.81462	0.100592	5.55145e-05	-1.12498	0.718983	0.192706	0.679122	0.669626	0.344261
cg00296158	0.0849395	0.10794	1.71121	0.308697	0.00145508	-0.389616	0.630333	0.55032	-0.66629	0.713683	0.386543	-0.389799	0.630322	0.550129	-1.0123	0.642295	0.166083	0.294917	0.635454	0.652512	cg00296158	0.0160754	0.0529013	0.361402	0.286889	0.214122	0.482439	0.282993	0.0949828	0.759252	0.269468	0.0071078	-0.994467	0.67631	0.191847	0.0265363	0.055984	1.69792	0.335556	0.00718042	1.49592	0.523343	0.0460041	0.958794	0.77686	0.284685	-1.17789	0.562213	0.0744091
cg00296189	0.012182	0.0421845	0.71761	0.705341	0.348222	1.26654	0.502083	0.0302533	0.798252	0.690748	0.291767	0.509113	0.621756	0.431963	0.3075	0.753375	0.69732	1.02384	0.554685	0.0946943	cg00296189	0.0141943	0.0584668	0.744718	0.270348	0.00838836	0.337782	0.287514	0.246106	0.53023	0.281128	0.0656072	-1.56491	0.462671	0.014815	0.0254373	0.0655338	1.12069	0.720658	0.1949	-0.674341	0.848322	0.471166	1.09939	0.728814	0.205931	0.733201	0.661429	0.304269
cg00296458	0.0617085	0.793898	1.70092	0.318031	0.00174746	-0.676076	0.605634	0.290394	0.215579	0.758675	0.785846	0.852558	0.582936	0.174304	-0.244228	0.757227	0.757994	-0.210059	0.638817	0.74907	cg00296458	0.0543854	0.831446	1.2867	0.221707	5.6981e-07	0.121529	0.291245	0.678419	0.702534	0.272792	0.013294	0.659225	0.74148	0.408195	0.053983	0.754047	1.46175	0.546951	0.0556587	1.8176	0.0861038	2.97698e-05	1.79248	0.173467	0.000494954	-0.797793	0.650662	0.259794
cg00296652	0.0598202	0.759344	1.12596	0.609947	0.114423	0.581391	0.615385	0.367049	-0.607683	0.722348	0.432445	0.385184	0.630606	0.55495	1.67142	0.343112	0.00279054	-0.342026	0.633089	0.600849	cg00296652	0.0496192	0.79138	0.408499	0.285512	0.159259	1.09633	0.242931	4.41338e-05	1.24393	0.22695	1.7222e-06	-0.977861	0.680333	0.200659	0.0414054	0.756871	1.76328	0.236734	0.00173556	1.77043	0.22299	0.00136265	0.957163	0.777363	0.285657	0.168899	0.71429	0.819848
cg00297993	0.0753461	0.867133	0.347591	0.750464	0.659568	0.216904	0.638589	0.741138	1.6869	0.330243	0.00220388	0.64357	0.609165	0.315603	-0.356934	0.749733	0.650856	0.666317	0.606714	0.297839	cg00297993	0.0186369	0.935883	0.129583	0.29117	0.658377	0.743975	0.270393	0.0084589	0.452722	0.284059	0.117838	-0.0804765	0.788126	0.921996	0.0738163	0.868249	0.817993	0.816122	0.372918	1.15173	0.708319	0.179277	0.370273	0.8939	0.699961	-0.202295	0.713049	0.784845
cg00300637	0.131524	0.487771	0.511647	0.734645	0.512208	0.122551	0.641091	0.852226	1.40817	0.502835	0.0311449	-0.22969	0.638141	0.72638	-0.97335	0.652251	0.186225	-0.058956	0.641991	0.928644	cg00300637	0.146766	0.602851	1.69233	0.151275	1.01999e-14	0.474515	0.283284	0.100711	1.09767	0.2428	4.30018e-05	0.0129074	0.788793	0.987475	0.117813	0.43169	-1.637	0.40422	0.0154787	-1.75147	0.257731	0.00244897	-1.81484	0.0996088	5.33723e-05	-1.1958	0.556784	0.0688475
cg00300908	0.0915405	0.642341	-0.685467	0.710649	0.372013	-0.41001	0.629038	0.529223	1.47318	0.470767	0.020342	-0.33058	0.633697	0.613258	1.62558	0.378041	0.00509278	-0.291067	0.635632	0.656801	cg00300908	0.082564	0.662163	1.02848	0.249299	0.00015352	0.387369	0.286152	0.182441	0.76781	0.268941	0.00643611	-0.760294	0.725177	0.334826	0.0426005	0.658159	1.29526	0.643355	0.114368	-1.77853	0.206248	0.00099425	1.52791	0.499703	0.0377452	-0.703382	0.666039	0.326016
cg00301033	0.143854	0.685919	-0.725934	0.70392	0.342178	0.622382	0.611362	0.332663	1.7022	0.316888	0.00170917	-0.84099	0.584614	0.180834	1.18516	0.59096	0.0917269	-0.42546	0.628011	0.513474	cg00301033	0.0867335	0.746541	0.622854	0.276968	0.0293552	0.209294	0.29016	0.474372	0.950032	0.255977	0.000554827	0.232959	0.783056	0.776117	0.0798898	0.656511	-1.7997	0.153643	0.000303805	-1.77387	0.216061	0.00119949	-1.8157	0.0956208	4.53105e-05	-0.0164777	0.71711	0.982309
cg00301679	0.0271931	0.882024	0.76358	0.69725	0.315461	0.671792	0.60611	0.293649	1.36885	0.520618	0.0390977	-0.40886	0.629113	0.530403	0.476321	0.738593	0.542846	0.0449926	0.642104	0.945519	cg00301679	0.0215904	0.928032	1.10533	0.242044	3.70245e-05	0.477643	0.28317	0.0984188	0.781434	0.268086	0.00548057	0.588564	0.751324	0.463202	0.0177933	0.884779	1.39706	0.587699	0.0762237	1.20868	0.684182	0.152039	0.760313	0.829948	0.411449	0.582975	0.682447	0.42124
cg00302076	0.0891236	0.78185	-0.391179	0.74688	0.619226	0.0705583	0.641874	0.914643	1.49679	0.458188	0.0171034	-0.33468	0.633482	0.608802	1.10873	0.615184	0.121568	-0.246221	0.637525	0.707427	cg00302076	0.0528119	0.855979	1.51414	0.187898	2.42697e-10	0.289635	0.288654	0.320919	0.721638	0.271706	0.0108315	-0.988018	0.677883	0.195244	0.0703749	0.750049	1.80904	0.123181	0.00012509	1.82138	0.0630976	8.5731e-06	1.8227	0.0527142	4.17435e-06	1.02407	0.603712	0.133647
cg00302479	0.0803511	0.663836	1.05918	0.629568	0.143484	1.0195	0.555484	0.096332	1.3329	0.535939	0.0473522	0.133593	0.640871	0.839058	1.25862	0.565079	0.067514	0.338221	0.633293	0.604963	cg00302479	0.067267	0.702539	1.12712	0.239849	2.39338e-05	1.10065	0.242507	4.05818e-05	1.19951	0.232091	4.98673e-06	1.093	0.650473	0.143896	0.0585672	0.65108	1.37448	0.600863	0.0840879	1.81179	0.112657	8.74275e-05	1.81304	0.107501	7.24529e-05	-0.116905	0.715775	0.874876
cg00303450	0.073351	0.762287	1.48904	0.462378	0.0181282	0.175069	0.639871	0.789959	-1.30994	0.545293	0.0531307	0.752009	0.596614	0.23612	0.753326	0.699107	0.322637	0.00560702	0.642259	0.993206	cg00303450	0.0494316	0.890816	0.164371	0.290788	0.574642	0.852554	0.263332	0.00223909	1.02957	0.249201	0.000150624	0.836441	0.711067	0.28402	0.0335889	0.854235	1.67378	0.364616	0.0101027	1.79119	0.176757	0.000533833	1.76028	0.242246	0.00190508	-0.738643	0.660563	0.300381
cg00305193	0.103449	0.806291	0.968682	0.653408	0.188723	0.431178	0.627621	0.507699	1.6962	0.322206	0.00189351	0.0768297	0.641802	0.907084	0.918884	0.665288	0.21646	0.435305	0.627336	0.503548	cg00305193	0.038572	0.907397	0.111039	0.291336	0.704856	0.147097	0.290989	0.615617	0.828121	0.265022	0.00307881	0.70034	0.735171	0.377565	0.0696008	0.80483	-0.431928	0.886957	0.651755	1.21295	0.682291	0.150075	0.208996	0.90687	0.829042	0.0856308	0.716406	0.908215
cg00305281	0.0317528	0.137986	-0.167943	0.760679	0.832584	1.49683	0.434109	0.00624654	1.52133	0.444516	0.0141016	0.39428	0.630043	0.545465	1.54735	0.429284	0.0113055	0.206085	0.638947	0.753687	cg00305281	0.0527441	0.101185	0.579685	0.278998	0.043342	0.292147	0.288599	0.316693	0.850886	0.263449	0.00228917	0.787591	0.720305	0.316156	0.0228864	0.116123	1.65385	0.386688	0.0128786	1.74848	0.262754	0.0026485	1.71458	0.313666	0.00544767	-1.49309	0.442508	0.011853
cg00305585	0.0705968	0.782648	1.69825	0.320407	0.00182934	-0.180006	0.639734	0.784159	1.31771	0.542161	0.0511289	-0.413934	0.628781	0.525204	1.34509	0.530837	0.0444444	0.420456	0.628348	0.518553	cg00305585	0.0602821	0.791147	1.23764	0.227697	2.0124e-06	0.449977	0.284153	0.120143	0.792175	0.2674	0.0048169	1.22391	0.610378	0.0917661	0.0709406	0.695756	1.75718	0.247818	0.00208889	1.78515	0.191425	0.000735977	-1.62261	0.418471	0.0178796	0.255362	0.710612	0.729926
cg00306728	0.0786345	0.853598	1.1761	0.593968	0.0950145	0.854828	0.582604	0.173039	-0.620387	0.720546	0.422308	0.135062	0.64084	0.837309	1.2455	0.569901	0.0715198	-0.816921	0.588017	0.194904	cg00306728	0.0309968	0.931477	0.499978	0.282331	0.0832043	0.445385	0.284311	0.124076	0.769551	0.268832	0.00630645	0.289561	0.779903	0.723187	0.0315564	0.877127	1.58158	0.456051	0.0256303	-1.71129	0.31813	0.00577165	-0.924819	0.78709	0.30517	-0.134348	0.715337	0.856354
cg00307662	0.124252	0.769873	1.46621	0.47438	0.0213659	-0.0438325	0.642112	0.946922	1.49781	0.457632	0.0169713	0.111537	0.641292	0.865395	-1.5987	0.396684	0.00687899	0.0899097	0.641632	0.891342	cg00307662	0.0657637	0.843035	1.19526	0.232567	5.49796e-06	0.296343	0.288506	0.309715	1.16961	0.235385	9.75605e-06	0.38625	0.772889	0.635047	0.0733214	0.729355	-1.79316	0.171679	0.000474734	0.635845	0.855721	0.498721	-1.82064	0.0681847	1.16937e-05	-0.1934	0.713402	0.794138
cg00308659	0.00501029	0.983841	0.592701	0.72442	0.444529	0.171308	0.639973	0.794386	1.12386	0.610592	0.11528	0.365798	0.631759	0.575389	-0.114378	0.762334	0.885652	0.0649344	0.641933	0.921427	cg00308659	0.00754741	0.970441	0.945244	0.256362	0.000597136	0.649907	0.275613	0.022679	1.07262	0.245222	6.92952e-05	0.674672	0.739161	0.396564	0.014349	0.967861	-1.2805	0.650704	0.120464	-0.995647	0.765183	0.263082	-0.343275	0.89659	0.721294	0.268225	0.709935	0.716762
cg00308792	0.0168189	0.857428	0.701743	0.707997	0.359877	0.581038	0.615418	0.367352	1.01055	0.642754	0.166961	0.0332015	0.642176	0.959785	-0.450111	0.741328	0.565992	0.149465	0.64052	0.820198	cg00308792	0.0234216	0.901573	1.35001	0.213365	9.34341e-08	0.782115	0.268043	0.00543623	0.847338	0.263698	0.00239901	-0.15633	0.786225	0.848958	0.0215464	0.855374	-1.70189	0.330493	0.00674655	1.49531	0.523779	0.046169	1.29631	0.64283	0.113944	0.339994	0.70553	0.644579
cg00308984	0.0229358	0.0862239	0.456601	0.740666	0.560229	-0.593257	0.614251	0.35691	0.910532	0.6672	0.221307	0.324472	0.634012	0.619919	0.715048	0.705775	0.350093	-0.0635286	0.641947	0.923124	cg00308984	0.0474432	0.0523332	1.03823	0.248419	0.000129383	0.195925	0.290363	0.503205	0.764398	0.269152	0.00669699	1.11407	0.644486	0.134611	0.0440506	0.0900508	-1.75484	0.251923	0.00223273	-1.80262	0.144819	0.00023954	0.915753	0.789736	0.310726	-0.547815	0.686596	0.451159
cg00310855	0.113168	0.150501	-0.179267	0.760248	0.82143	-0.562741	0.617116	0.383284	0.68938	0.710018	0.369079	-0.550442	0.618224	0.394189	-0.205708	0.759132	0.795489	0.189305	0.639466	0.773259	cg00310855	0.0680424	0.0660245	0.962579	0.254956	0.000456457	0.416801	0.285251	0.150766	0.955235	0.255555	0.000511928	0.647708	0.74317	0.416961	0.0362588	0.0988815	-0.245845	0.904557	0.799238	-0.864536	0.804038	0.3428	1.26985	0.655899	0.124944	-0.444825	0.69715	0.543734
cg00311035	0.176553	0.442768	0.904497	0.668566	0.224843	-0.348191	0.632753	0.594205	-0.768471	0.696354	0.312065	-0.0245479	0.642215	0.970262	-1.06921	0.626737	0.138885	0.712922	0.601394	0.263244	cg00311035	0.105462	0.544237	1.29164	0.22108	4.98547e-07	0.244927	0.289553	0.401998	0.975533	0.253883	0.000371667	0.976341	0.680697	0.201476	0.112518	0.521966	1.80158	0.148031	0.000261606	-1.7866	0.188009	0.000684468	1.7622	0.238735	0.00179571	-0.216144	0.712469	0.770423
cg00311751	0.0574078	0.862653	0.839611	0.682526	0.26468	0.5116	0.621552	0.429642	-0.54205	0.731002	0.486379	0.50359	0.622206	0.437141	1.37605	0.517442	0.0375571	-0.430868	0.627643	0.508012	cg00311751	0.0346013	0.917879	1.43574	0.200831	5.44934e-09	0.307816	0.288245	0.291139	0.845666	0.263815	0.00245237	0.882395	0.701749	0.255327	0.0182027	0.893126	-0.237985	0.905082	0.805583	0.895245	0.795593	0.323431	-0.443421	0.885538	0.642856	-0.180357	0.71389	0.807805
cg00313872	0.015017	0.836083	1.42123	0.496671	0.0287443	1.16599	0.525877	0.0509331	-0.715132	0.70576	0.350031	-0.951362	0.567442	0.124558	1.51251	0.449504	0.0151389	-0.0941406	0.641571	0.886258	cg00313872	0.0212796	0.888033	1.22205	0.22952	2.93767e-06	0.490162	0.282705	0.0896462	1.14515	0.237985	1.64801e-05	0.468001	0.765322	0.563299	0.0147447	0.845862	0.473105	0.881689	0.620004	1.58313	0.45471	0.0253147	-1.43302	0.56564	0.064428	-1.2586	0.536646	0.0514409
cg00314622	0.120878	0.313243	-0.438769	0.74246	0.576112	0.310555	0.634709	0.635192	1.47441	0.470124	0.0201645	0.543734	0.618818	0.400202	0.374814	0.748277	0.634282	0.456565	0.625823	0.482408	cg00314622	0.109994	0.543565	0.435687	0.284637	0.132699	0.183387	0.290541	0.531039	0.897251	0.260084	0.00121167	0.856371	0.707102	0.27139	0.125696	0.491109	-1.79481	0.16733	0.000428176	1.82186	0.0594967	6.77613e-06	1.73138	0.289675	0.00393759	0.497149	0.692082	0.495819
cg00317837	0.0749723	0.145629	-0.257407	0.756499	0.745257	0.206749	0.638925	0.752915	0.141724	0.761568	0.858502	-0.0902218	0.641628	0.890967	1.33294	0.535921	0.0473415	0.244437	0.637593	0.709466	cg00317837	0.104296	0.154098	1.00372	0.251483	0.000234243	-0.00617688	0.291795	0.983203	0.747663	0.270172	0.00811385	0.412357	0.770638	0.611831	0.135897	0.248635	-0.965302	0.774843	0.280823	-0.0340292	0.912712	0.972045	1.79973	0.153554	0.000303095	0.735613	0.661046	0.302543
cg00318322	0.0352653	0.84195	0.810251	0.688415	0.283775	-0.07402	0.641835	0.91047	1.72771	0.292983	0.00105611	0.31293	0.634592	0.632577	0.0997342	0.762677	0.900233	-0.328082	0.633827	0.615979	cg00318322	0.0424926	0.886237	1.0411	0.248158	0.00012298	0.758396	0.269521	0.00717822	0.792953	0.26735	0.00477171	-0.138604	0.786778	0.865959	0.0934989	0.728732	1.78899	0.182253	0.000603889	1.81571	0.0955732	4.52202e-05	1.82086	0.0667148	1.07166e-05	0.712459	0.664659	0.319317
cg00318436	0.0897679	0.717064	1.22861	0.575981	0.076883	0.163103	0.640187	0.804061	-0.270373	0.755744	0.732774	-0.0109579	0.642252	0.986723	0.976359	0.651501	0.184625	-0.321473	0.634165	0.623199	cg00318436	0.0749192	0.740605	0.676752	0.274205	0.0173642	0.614331	0.277382	0.03177	1.04422	0.247872	0.000116335	-0.240332	0.782685	0.769175	0.0877108	0.726676	0.890249	0.796993	0.326554	-1.73684	0.281395	0.00349916	-1.81939	0.0760871	1.81403e-05	-0.164349	0.714442	0.82464
cg00320059	0.045256	0.774015	0.751387	0.699454	0.324003	-0.101853	0.641454	0.877	0.62961	0.719212	0.415013	-0.268546	0.636623	0.682074	1.10457	0.616431	0.123332	-0.390598	0.630272	0.549296	cg00320059	0.0517013	0.80046	0.939242	0.256841	0.000654262	0.19649	0.290354	0.50197	0.806464	0.26647	0.00404356	0.381223	0.773305	0.639548	0.0367036	0.763126	0.566759	0.867773	0.549317	0.759925	0.830037	0.411712	-1.45773	0.549623	0.0568484	0.840211	0.642989	0.232596
cg00321619	0.0897861	0.798626	1.66577	0.347658	0.0030272	1.17438	0.524007	0.0489091	1.39772	0.507671	0.0331511	0.327834	0.633839	0.61625	-1.15069	0.602205	0.104592	0.425402	0.628015	0.513533	cg00321619	0.0589437	0.863146	0.522842	0.281429	0.0696029	0.215006	0.290069	0.462326	1.10749	0.241829	3.54815e-05	-1.2921	0.586489	0.0698028	0.0355136	0.854691	0.888409	0.797506	0.327706	-0.433475	0.886768	0.650556	-0.985337	0.768512	0.26906	-0.281709	0.709189	0.703033
cg00322319	0.0118998	0.0467122	0.185931	0.759981	0.814878	0.261786	0.636904	0.689721	0.543947	0.730767	0.484785	0.373757	0.631293	0.566961	0.418846	0.744375	0.594037	0.773516	0.593858	0.221934	cg00322319	0.0100005	0.0497702	0.859896	0.262813	0.00203003	0.368697	0.286688	0.204859	0.966382	0.254643	0.000429913	-1.34758	0.565297	0.0544817	0.0210665	0.0313166	1.64363	0.397437	0.0144284	1.16989	0.700837	0.170386	-0.138543	0.910239	0.886394	-0.0610248	0.716766	0.934535
cg00323965	0.00921655	0.0206644	1.23228	0.574672	0.0756978	0.470337	0.624803	0.468935	-1.07715	0.624465	0.135301	-0.874054	0.579744	0.162566	-0.798532	0.690694	0.291579	0.272922	0.636436	0.677139	cg00323965	0.00632357	0.0213059	1.06567	0.245879	7.88233e-05	0.436257	0.284618	0.132179	0.76483	0.269125	0.00666345	-0.65862	0.74157	0.408654	0.0202873	0.0424693	1.06722	0.740673	0.223057	0.663347	0.850486	0.478986	1.63568	0.405546	0.0156908	-0.445417	0.697096	0.543183
cg00324748	0.0122744	0.914217	-0.636577	0.718189	0.409538	0.166655	0.640096	0.79987	0.151517	0.761254	0.848808	-0.322864	0.634095	0.621677	-0.868609	0.676451	0.246471	0.307058	0.634879	0.639052	cg00324748	0.0255954	0.943826	1.49649	0.190946	5.14344e-10	0.977907	0.253684	0.00035777	1.12987	0.239568	2.26243e-05	0.821868	0.713894	0.293433	0.0146752	0.911667	-1.52149	0.504577	0.0393415	0.270485	0.902797	0.7794	-1.20005	0.687972	0.156047	0.646154	0.674271	0.369831
cg00326788	0.14872	0.76869	1.33555	0.534836	0.0467095	0.650502	0.608428	0.31013	1.77334	0.243335	0.000340094	-0.136643	0.640806	0.835428	0.794855	0.6914	0.294049	-0.165076	0.640137	0.801731	cg00326788	0.0188797	0.943454	0.0140323	0.291789	0.961852	0.561867	0.279789	0.050517	0.870033	0.262086	0.00176984	1.29094	0.586913	0.0701461	0.0722223	0.853231	0.726644	0.837455	0.434523	1.74207	0.27319	0.00310245	1.53499	0.494251	0.0360219	-1.08973	0.587061	0.105793
cg00327106	0.0136477	0.961706	0.495412	0.736497	0.526207	0.291364	0.635618	0.65647	0.881797	0.673601	0.238405	-0.238471	0.637819	0.716295	-0.0768275	0.763118	0.923088	-0.556223	0.617707	0.389044	cg00327106	0.0384727	0.936119	1.29384	0.220801	4.69662e-07	0.354909	0.287066	0.22261	0.992077	0.252485	0.000284145	1.20853	0.615467	0.0972094	0.0106828	0.926034	0.832805	0.812368	0.363236	0.938115	0.783146	0.297089	1.61738	0.423503	0.0187936	0.850549	0.641045	0.226213
cg00327355	0.104809	0.502389	-0.45674	0.740652	0.560106	-0.465798	0.625143	0.473355	-1.0694	0.626682	0.138798	0.171452	0.639969	0.794217	-0.447207	0.741621	0.568577	0.0687243	0.641894	0.916855	cg00327355	0.105097	0.519414	1.30997	0.218724	3.00609e-07	0.565044	0.27965	0.0491715	0.965997	0.254674	0.000432539	0.468901	0.76523	0.562525	0.123672	0.598408	-0.553109	0.869972	0.559477	1.78027	0.202473	0.000922846	-1.74992	0.260346	0.00255136	0.0282687	0.717058	0.969654
cg00328058	0.106297	0.61787	1.65072	0.359429	0.00372081	-0.147087	0.640575	0.823018	0.766961	0.696631	0.313111	-0.559194	0.617438	0.386413	0.975219	0.651786	0.185231	0.0230993	0.64222	0.972016	cg00328058	0.0967812	0.580131	1.32772	0.216384	1.81062e-07	0.771956	0.268682	0.00613105	1.03446	0.248761	0.000138284	0.989663	0.677483	0.194374	0.0925954	0.536676	-0.253108	0.904056	0.793383	1.81479	0.0998403	5.38712e-05	-1.69234	0.342537	0.00781345	0.690517	0.667959	0.33563
cg00328219	0.209234	0.410139	1.57267	0.413662	0.00894858	-0.262356	0.636881	0.689075	-0.834171	0.683637	0.268169	-0.484714	0.623703	0.455058	-0.871398	0.675853	0.244754	-0.213549	0.638702	0.745023	cg00328219	0.108277	0.488308	0.614578	0.27737	0.0316977	0.313416	0.288114	0.282342	0.845511	0.263825	0.00245736	0.539621	0.757424	0.502941	0.177699	0.443472	-1.80016	0.15229	0.000293192	-1.82404	0.0394239	1.30528e-06	-1.81952	0.0752848	1.73864e-05	-1.45094	0.462103	0.0163823
cg00328284	0.0955578	0.763095	1.48475	0.464673	0.0187119	0.548418	0.618404	0.395999	-0.319373	0.752551	0.686079	-0.518287	0.620997	0.42343	0.35642	0.749774	0.651334	0.524252	0.620497	0.417927	cg00328284	0.0526959	0.81322	1.68099	0.153999	2.33284e-14	0.77735	0.268344	0.00575306	0.774345	0.268533	0.00596106	0.527396	0.758857	0.513064	0.0711168	0.765308	1.58997	0.448703	0.0239384	1.80752	0.128653	0.000148925	1.81816	0.0831245	2.58532e-05	0.0779501	0.716532	0.916423
cg00328523	0.13169	0.528554	0.380475	0.747801	0.629061	0.78557	0.592274	0.214213	0.502318	0.735717	0.520235	-0.0949686	0.641559	0.885263	0.84847	0.680698	0.259048	-0.294288	0.635484	0.653212	cg00328523	0.12318	0.571009	1.27506	0.223164	7.76619e-07	0.478559	0.283136	0.0977554	1.06207	0.246219	8.42353e-05	-0.0676244	0.788327	0.934431	0.136154	0.578421	1.80817	0.126359	0.000138554	1.82023	0.0708605	1.36422e-05	1.8237	0.0431187	1.86801e-06	0.964921	0.617475	0.162099
cg00330958	0.0498587	0.82826	0.918636	0.665346	0.216603	0.00923903	0.642255	0.988806	1.536	0.436023	0.0124768	-0.583507	0.615184	0.365229	1.24694	0.569375	0.0710725	-0.353442	0.632462	0.588568	cg00330958	0.0699354	0.808706	0.831814	0.26477	0.00293631	0.558284	0.279945	0.05207	1.05295	0.247068	9.94513e-05	0.0948671	0.787859	0.908088	0.0307994	0.827604	-0.138476	0.910241	0.886448	-1.7396	0.277091	0.00328649	-1.18027	0.696474	0.165392	0.624495	0.67718	0.387105
cg00331032	0.0311475	0.800962	1.04017	0.634828	0.152428	0.260771	0.636946	0.690872	0.703417	0.70772	0.35864	-0.37343	0.631312	0.567306	0.46235	0.740071	0.555142	0.0512348	0.642057	0.937972	cg00331032	0.0533352	0.871231	0.736212	0.270854	0.00922666	0.230142	0.289816	0.431217	0.843502	0.263965	0.00252298	0.145971	0.786556	0.858887	0.0252465	0.816806	0.845512	0.80908	0.355001	-0.79549	0.821664	0.387796	-1.74391	0.270243	0.00296867	0.888014	0.633745	0.203893
cg00331183	0.074336	0.907213	1.70716	0.312415	0.00156612	0.757294	0.595945	0.232585	1.29996	0.549258	0.0557672	0.618064	0.6118	0.336201	-0.872455	0.675626	0.244104	0.670693	0.606232	0.294487	cg00331183	0.0352644	0.945929	-0.147266	0.290987	0.61521	0.830376	0.264868	0.00299108	0.852764	0.263317	0.00223285	1.0895	0.65145	0.14547	0.030912	0.883452	0.658344	0.851457	0.482558	-1.77984	0.203413	0.000940246	-1.29764	0.642155	0.113399	1.1564	0.568548	0.0814353
cg00331210	0.0376935	0.815626	-0.0532377	0.763453	0.946672	0.348683	0.632726	0.593677	0.997794	0.646066	0.173438	-0.131569	0.640913	0.841469	1.01576	0.641384	0.164353	-0.317193	0.634381	0.627891	cg00331210	0.0424525	0.843733	1.3516	0.213147	8.90389e-08	1.10272	0.242302	3.89709e-05	1.22431	0.229258	2.78292e-06	0.561362	0.754785	0.48513	0.0888774	0.74679	1.43377	0.565165	0.0641919	1.68241	0.354547	0.00900233	1.57675	0.460214	0.0266301	0.458746	0.69586	0.530817
cg00331541	0.0942172	0.731819	1.72528	0.295355	0.0011096	-0.0715083	0.641863	0.913498	1.56319	0.419613	0.00979089	0.341887	0.633097	0.600999	1.37838	0.516409	0.0370678	-0.308842	0.634793	0.637082	cg00331541	0.0494723	0.819203	1.5533	0.180815	4.04623e-11	0.706409	0.272574	0.0127592	1.14939	0.23754	1.50704e-05	-1.13647	0.637934	0.125118	0.0568242	0.736196	-1.66847	0.37066	0.0108115	-1.73524	0.283841	0.00362455	-0.227386	0.905763	0.814149	0.327438	0.706378	0.657042
cg00331852	0.0231257	0.818342	1.17862	0.593134	0.0940926	0.480578	0.624023	0.45903	1.7349	0.285807	0.000907356	-0.26012	0.636972	0.691609	-1.08478	0.622262	0.131911	-1.00064	0.558903	0.103667	cg00331852	0.0294591	0.851364	0.855755	0.263106	0.0021457	0.763816	0.269188	0.00674242	0.828928	0.264967	0.00304717	-1.00167	0.674537	0.188091	0.017798	0.817551	1.45029	0.554524	0.0590853	1.57069	0.465368	0.0279102	-0.30264	0.900242	0.753633	-0.63955	0.675169	0.375059
cg00332509	0.189434	0.517236	0.509246	0.734923	0.514269	0.720292	0.600515	0.257998	1.67324	0.341632	0.00271699	-0.207236	0.638909	0.752349	1.58528	0.405565	0.00790329	-0.413992	0.628777	0.525144	cg00332509	0.0834944	0.41188	0.706611	0.272563	0.0127317	0.18681	0.290493	0.523367	0.866361	0.262351	0.00186045	0.451428	0.76698	0.577613	0.127395	0.487957	1.77897	0.205297	0.000975885	1.10897	0.725176	0.200938	-1.69461	0.339722	0.00755323	-0.122897	0.715631	0.868508
cg00332951	0.0100677	0.914074	0.227214	0.758109	0.774509	0.427912	0.627845	0.510995	0.213892	0.758754	0.787492	-0.272223	0.636466	0.677927	-0.146085	0.761431	0.854183	-0.694766	0.603515	0.276432	cg00332951	0.0130911	0.961164	1.00158	0.251668	0.000242768	0.482538	0.28299	0.0949128	0.971552	0.254215	0.000396068	0.897251	0.698603	0.246377	0.0124944	0.92638	1.26972	0.65596	0.124997	0.77008	0.827694	0.404834	-1.04055	0.750097	0.237663	0.657777	0.672663	0.360716
cg00333843	0.252069	0.370403	0.444208	0.741921	0.571251	0.614556	0.612154	0.339089	1.21125	0.582075	0.0826291	0.429038	0.627768	0.509858	-0.608455	0.72224	0.431827	0.603221	0.61328	0.348512	cg00333843	0.0596499	0.143732	0.866435	0.262345	0.00185857	0.482612	0.282987	0.094861	0.739063	0.270686	0.00893797	-0.707974	0.733951	0.371994	0.073963	0.318779	0.746207	0.833143	0.421066	-1.79889	0.155993	0.000322915	-1.37393	0.601176	0.0842826	-0.813991	0.64779	0.249218
cg00335219	0.105423	0.426805	0.0112201	0.763749	0.988755	0.337347	0.63334	0.605911	0.419537	0.74431	0.593411	-0.964597	0.565204	0.118697	-1.17973	0.592766	0.0936877	-0.417382	0.628553	0.521683	cg00335219	0.0735176	0.721139	0.901525	0.259762	0.00114004	0.709827	0.272381	0.0123028	0.900547	0.259836	0.0011561	-0.0798355	0.788137	0.922615	0.1241	0.522903	-1.4946	0.524289	0.0463624	-1.8219	0.0591583	6.62316e-06	-1.73103	0.290205	0.00396705	-0.532398	0.688326	0.46456
cg00336028	0.0866934	0.679751	1.3819	0.51484	0.0363359	-0.513877	0.621364	0.427522	-0.248372	0.757002	0.753984	0.860694	0.581739	0.1698	0.883585	0.673211	0.237322	-0.0397572	0.642139	0.951852	cg00336028	0.083867	0.737996	0.727871	0.271344	0.010118	0.279108	0.28888	0.339009	0.800318	0.266872	0.00436173	1.20741	0.61583	0.0976101	0.0761037	0.713604	1.68399	0.352678	0.00880871	-1.80898	0.123426	0.000126092	1.73119	0.289966	0.00395375	-0.582878	0.682459	0.421321
cg00336700	0.118731	0.38991	1.57558	0.411812	0.00869988	1.20041	0.518074	0.0429869	0.318318	0.752626	0.687077	-0.478302	0.624198	0.461222	-0.153969	0.761172	0.846383	-0.331177	0.633666	0.612609	cg00336700	0.115965	0.595933	1.21153	0.230729	3.77057e-06	-0.0500308	0.291703	0.864573	1.08151	0.244372	5.86323e-05	1.55471	0.46837	0.0160163	0.0793489	0.324076	1.53674	0.492893	0.0356025	1.74141	0.274232	0.0031508	1.81453	0.101022	5.64724e-05	-0.148501	0.714937	0.841368
cg00338002	0.106735	0.205668	1.85047	0.112382	3.19763e-06	1.22184	0.513042	0.0385103	0.720514	0.704847	0.346108	-0.539603	0.619179	0.403929	-0.396496	0.746413	0.614359	0.357757	0.632219	0.583953	cg00338002	0.0905766	0.128746	1.00807	0.251104	0.000217729	0.636612	0.276287	0.0257803	0.775829	0.26844	0.00585758	1.0669	0.657654	0.15587	0.084561	0.193917	0.536797	0.872523	0.571684	1.73544	0.283544	0.00360914	1.82415	0.0381663	1.14648e-06	0.076557	0.716553	0.917913
cg00340138	0.0314668	0.837553	1.14515	0.603962	0.10675	1.13967	0.531615	0.0576653	1.09497	0.61928	0.127454	-0.254951	0.637181	0.69748	1.02979	0.637644	0.157441	-0.242337	0.637673	0.711868	cg00340138	0.0385473	0.885361	0.358586	0.286966	0.217775	1.07681	0.244822	6.406e-05	0.765017	0.269113	0.00664897	-0.845322	0.709315	0.278357	0.0153155	0.854798	1.4406	0.560803	0.062056	1.48415	0.531654	0.0492328	-0.362957	0.89465	0.705729	-0.708209	0.665308	0.322445
cg00340161	0.0729571	0.806758	1.58989	0.402545	0.0075412	0.118903	0.64116	0.856584	1.46534	0.474829	0.0214963	-0.0442459	0.642109	0.946422	-0.278754	0.755237	0.724732	-0.250473	0.637359	0.702578	cg00340161	0.0522511	0.87606	1.26158	0.224823	1.10256e-06	0.384204	0.286245	0.186111	1.09273	0.243284	4.73169e-05	0.228616	0.78327	0.780211	0.0447277	0.787484	1.71521	0.312808	0.00538705	1.77775	0.207929	0.00102736	1.77996	0.20314	0.000935163	0.445829	0.697059	0.542799
cg00340328	0.0565715	0.836857	1.06643	0.627524	0.14015	0.0658487	0.641924	0.920324	1.72894	0.291771	0.00102964	0.0860043	0.641686	0.896039	1.64877	0.360913	0.00381719	0.693275	0.603686	0.277531	cg00340328	0.0420736	0.892055	1.42473	0.202528	8.08225e-09	0.726769	0.271408	0.0102411	1.4176	0.203612	1.0381e-08	-0.414397	0.770455	0.610028	0.0217986	0.85723	-1.76983	0.224187	0.00139246	-1.75306	0.255004	0.00234553	1.66576	0.373693	0.0111813	-0.373373	0.703115	0.611825
cg00341732	0.06777	0.566853	-0.314584	0.752887	0.690607	0.402822	0.629503	0.536619	-0.0307042	0.76366	0.969233	-0.833625	0.585668	0.18507	0.236395	0.757641	0.765587	0.350839	0.632607	0.59136	cg00341732	0.110744	0.538902	1.63181	0.165099	5.89488e-13	0.0901105	0.291493	0.758616	0.79092	0.267481	0.00489065	0.995559	0.676042	0.191274	0.0816537	0.582164	1.2116	0.68289	0.150695	-1.73219	0.28847	0.0038713	-1.79454	0.168052	0.000435659	0.0228021	0.717085	0.975521
cg00341885	0.0358999	0.953622	0.571182	0.727295	0.462124	0.521687	0.620713	0.420289	1.16029	0.599129	0.100913	-0.199193	0.639165	0.761711	1.36	0.52447	0.0410414	-0.465067	0.625197	0.474069	cg00341885	0.00691765	0.981143	1.35336	0.212904	8.43897e-08	0.588233	0.278609	0.0402084	1.1047	0.242106	3.74818e-05	0.651494	0.742618	0.414071	0.0182513	0.941627	1.45442	0.551815	0.0578402	0.562202	0.868513	0.552703	1.08378	0.734636	0.214171	-0.275028	0.709563	0.709827
cg00342313	0.0497423	0.82743	1.19971	0.586046	0.0865861	-0.350714	0.632614	0.591495	1.32882	0.537625	0.0483499	-0.325489	0.63396	0.618808	1.09483	0.619321	0.127514	-0.190988	0.639416	0.77129	cg00342313	0.0641625	0.866975	0.0888968	0.291502	0.761771	0.255168	0.28936	0.382451	0.88609	0.260914	0.00141803	-0.0228022	0.788756	0.977875	0.0456882	0.815893	1.74368	0.270613	0.00298519	-0.258735	0.903658	0.788851	0.960195	0.776428	0.283852	-1.17842	0.562053	0.0742387
cg00343063	0.0897958	0.61059	1.53352	0.437476	0.0127426	0.315526	0.634464	0.629721	0.677498	0.711922	0.378021	0.0698303	0.641882	0.915521	1.1538	0.601212	0.103391	-0.633887	0.610179	0.323339	cg00343063	0.0759251	0.64204	1.37254	0.210217	4.64452e-08	0.768451	0.268901	0.00638814	1.34348	0.214259	1.13747e-07	0.603152	0.749393	0.45161	0.0664233	0.614857	-1.691	0.344181	0.00796862	-1.81834	0.0821417	2.46504e-05	-1.8218	0.0599819	7.00007e-06	-0.973367	0.615578	0.15784
cg00343305	0.129723	0.582456	1.73783	0.282826	0.000850981	0.105686	0.641391	0.872403	-0.431329	0.743186	0.582784	0.00992687	0.642254	0.987972	1.45941	0.477863	0.0223955	0.0240953	0.642216	0.97081	cg00343305	0.104858	0.676957	0.453432	0.284034	0.117247	0.210058	0.290148	0.472751	0.792967	0.267349	0.00477091	-0.948629	0.687197	0.216678	0.0750096	0.651037	-1.70097	0.331679	0.0068463	-1.73892	0.278163	0.0033385	-0.534078	0.87294	0.573726	-0.101568	0.716109	0.891207
cg00343633	0.00957691	0.0437933	1.06016	0.629293	0.14303	1.04123	0.551438	0.0883223	-0.166101	0.760746	0.834402	-0.38003	0.630918	0.560354	0.245187	0.757175	0.757066	0.269703	0.636574	0.680769	cg00343633	0.00695472	0.0401525	0.857114	0.26301	0.0021071	0.401221	0.285737	0.166986	1.11559	0.241018	3.02065e-05	-0.157844	0.786174	0.847508	0.0174369	0.0365185	0.387276	0.892097	0.686592	-1.02466	0.755546	0.246543	-0.673893	0.84841	0.471484	1.18077	0.561349	0.0734959
cg00344372	0.0302126	0.820192	1.71308	0.306966	0.00140567	0.302735	0.635087	0.643833	1.13032	0.608602	0.112655	-0.687513	0.604345	0.281803	1.17621	0.59393	0.0949723	0.265238	0.636761	0.685813	cg00344372	0.059761	0.815728	1.88821	0.0873938	1.00503e-25	1.19627	0.232454	5.37162e-06	1.55544	0.180414	3.64888e-11	-0.959779	0.684612	0.210492	0.0314737	0.772603	1.74126	0.27448	0.00316242	1.82437	0.03543	8.51325e-07	1.82262	0.0533849	4.39099e-06	0.660646	0.672261	0.358482
cg00344655	0.117697	0.688627	1.53775	0.434998	0.0122921	0.18422	0.639614	0.779214	0.761931	0.697551	0.31661	0.0664959	0.641917	0.919543	1.36278	0.523266	0.0404248	0.222747	0.638387	0.734384	cg00344655	0.075171	0.742754	1.50084	0.190203	4.28724e-10	0.519832	0.28155	0.0712857	1.11455	0.241122	3.08379e-05	0.884576	0.701291	0.254003	0.126755	0.677707	1.82031	0.0703698	1.32679e-05	1.82534	0.0191969	7.33464e-08	1.8241	0.038661	1.20711e-06	0.0377206	0.716995	0.959513
cg00344801	0.124679	0.664812	1.20734	0.583428	0.0839578	-0.185861	0.639567	0.777292	1.77764	0.23805	0.000297577	-0.316319	0.634424	0.628851	1.54062	0.433302	0.0119918	0.235597	0.637926	0.719591	cg00344801	0.104951	0.656882	1.29494	0.220661	4.558e-07	0.494643	0.282535	0.0866589	1.32327	0.216976	2.05941e-07	0.974105	0.681231	0.202681	0.145643	0.552801	-1.51912	0.50636	0.0399388	-1.8221	0.0575955	5.95013e-06	-1.82224	0.0565497	5.52933e-06	-0.70833	0.665289	0.322355
cg00346446	0.119621	0.630842	0.664573	0.713949	0.387856	-0.631124	0.610466	0.325565	-0.414118	0.744816	0.598317	-0.209777	0.638827	0.749398	0.575276	0.726757	0.458755	0.433743	0.627445	0.505117	cg00346446	0.103886	0.66656	0.887063	0.260843	0.00139888	0.398033	0.285834	0.170456	0.874419	0.261769	0.00166678	0.267152	0.781234	0.744039	0.0925764	0.588021	-1.80908	0.123042	0.000124525	-1.81989	0.0730445	1.54054e-05	1.73834	0.279059	0.00338249	-1.07049	0.592096	0.113551
cg00347518	0.0763986	0.740921	1.17069	0.595748	0.0970108	-0.0253174	0.642212	0.96933	1.52849	0.440401	0.0132928	-0.595095	0.614073	0.355353	0.906813	0.668043	0.223483	0.525046	0.620429	0.417197	cg00347518	0.0589295	0.742925	1.62917	0.165665	6.90931e-13	0.475935	0.283233	0.0996652	0.747678	0.270171	0.00811252	0.631133	0.745543	0.429715	0.0464301	0.729418	1.63877	0.402424	0.0151951	1.77141	0.221043	0.00131521	1.79469	0.167634	0.000431316	-1.23359	0.544879	0.0579904
cg00347882	0.0318224	0.925152	1.51566	0.447733	0.0147631	0.32544	0.633963	0.618861	1.4247	0.495013	0.0281271	-0.405268	0.629346	0.534097	1.12207	0.611142	0.116017	0.385902	0.630562	0.554199	cg00347882	0.022271	0.945323	1.23747	0.227718	2.02111e-06	0.516669	0.281677	0.073088	0.918158	0.258493	0.000895944	0.577105	0.752804	0.47239	0.0216686	0.905458	0.820948	0.81538	0.370979	0.654594	0.85218	0.485241	-0.338678	0.897027	0.724939	0.431643	0.698333	0.556074
cg00347938	0.00473376	0.989715	0.187712	0.759908	0.813128	-0.170933	0.639983	0.794827	-0.023002	0.763705	0.976949	-0.48969	0.623314	0.450301	-0.473385	0.738908	0.545422	0.0696057	0.641884	0.915792	cg00347938	0.0038268	0.987482	1.00441	0.251423	0.000231548	0.366839	0.286739	0.207191	1.00278	0.251565	0.000237968	0.923449	0.69289	0.23099	0.0207527	0.958046	1.34802	0.615665	0.0937406	0.512059	0.876232	0.590331	1.08027	0.735928	0.216044	-0.0134784	0.717119	0.985529
cg00349982	0.0146084	0.838739	0.472382	0.739015	0.546303	0.368838	0.631582	0.572164	0.688532	0.710155	0.369714	0.759567	0.595656	0.231074	-0.146797	0.761408	0.853478	-1.05023	0.549729	0.0851416	cg00349982	0.0222329	0.88517	1.3134	0.218276	2.72904e-07	0.506337	0.282084	0.0792279	1.06001	0.246411	8.74726e-05	-0.628504	0.745913	0.431753	0.0227678	0.827025	0.86048	0.805125	0.345388	-0.512872	0.876113	0.589716	-1.63076	0.410473	0.016499	-0.0983721	0.716173	0.894615
cg00352532	0.0107161	0.0402314	0.652646	0.715781	0.39703	0.512149	0.621507	0.429131	-0.0808599	0.763049	0.919061	-0.175634	0.639856	0.789295	0.90828	0.667711	0.222623	0.471057	0.624748	0.468235	cg00352532	0.00326354	0.0232311	0.69519	0.273201	0.0143606	0.524255	0.281372	0.0688241	0.814003	0.265971	0.00368125	0.0416653	0.788627	0.95958	0.0117551	0.031478	0.0543305	0.912467	0.955376	-0.106391	0.91132	0.91269	0.566637	0.867793	0.549408	-1.20962	0.552505	0.0647427
cg00352913	0.0757337	0.76836	1.16188	0.598613	0.100308	-0.0430215	0.642118	0.947903	0.532268	0.732199	0.494634	0.166473	0.640101	0.800084	0.859915	0.6783	0.251862	0.47864	0.624172	0.460897	cg00352913	0.0672635	0.742376	1.03046	0.249121	0.00014831	0.823398	0.265342	0.00326987	1.07189	0.245291	7.02416e-05	-0.426298	0.769372	0.599547	0.0251439	0.788005	1.29683	0.642565	0.113729	0.771876	0.827276	0.403622	1.70617	0.324929	0.00629331	-1.13066	0.575897	0.0903786
cg00353675	0.013215	0.977848	0.0830089	0.76301	0.916915	0.130854	0.640927	0.842321	0.14083	0.761596	0.859389	-0.617753	0.611832	0.336456	0.383914	0.747508	0.625896	0.188799	0.639481	0.773851	cg00353675	0.0181727	0.941313	1.03811	0.24843	0.000129661	0.933498	0.257296	0.000713488	1.19785	0.232277	5.18088e-06	1.2176	0.61248	0.0939792	0.0280212	0.955745	-1.52048	0.505339	0.0395957	0.224008	0.905974	0.816882	-1.44049	0.560873	0.0620901	0.934461	0.624132	0.178002
cg00353923	0.106591	0.261917	-1.08697	0.621622	0.130942	-0.0487006	0.642077	0.941036	0.611936	0.72175	0.42904	-0.0311005	0.642186	0.962328	0.963053	0.654794	0.191758	0.58716	0.614837	0.3621	cg00353923	0.0717275	0.101541	1.33387	0.215561	1.51301e-07	0.379859	0.286371	0.191235	0.759276	0.269467	0.00710587	0.694737	0.736056	0.381677	0.0536911	0.138318	-1.63038	0.41085	0.0165621	-1.82008	0.0718295	1.44047e-05	-1.80411	0.140116	0.00020979	-1.06455	0.593626	0.116017
cg00354542	0.109799	0.615453	1.56674	0.4174	0.00946997	-0.221818	0.63842	0.735456	1.3589	0.524945	0.041287	1.26299	0.502976	0.0308577	1.00853	0.643281	0.167976	0.690972	0.60395	0.279234	cg00354542	0.134339	0.554927	1.55465	0.180562	3.79105e-11	0.656408	0.275278	0.0212806	0.898789	0.259968	0.00118545	0.0807343	0.788122	0.921746	0.0714054	0.436454	1.77749	0.208478	0.00103836	1.82156	0.0617552	7.86597e-06	1.66451	0.375079	0.0113536	0.564057	0.684715	0.437226
cg00355360	0.0329705	0.905547	0.817763	0.686933	0.278827	0.374902	0.631225	0.565753	1.52041	0.445038	0.0142071	-0.356258	0.632304	0.585555	-0.601344	0.723232	0.437541	0.760565	0.595528	0.230414	cg00355360	0.0251268	0.936183	0.237481	0.289688	0.416568	0.366581	0.286747	0.207516	0.99955	0.251844	0.000251121	1.35245	0.563354	0.053243	0.0205737	0.855686	0.76526	0.828811	0.408094	-1.74663	0.265803	0.00277547	-0.814404	0.817019	0.375277	1.14076	0.573044	0.0868004
cg00355799	0.0289915	0.858249	1.17234	0.595204	0.0963968	1.27892	0.498936	0.0282139	0.688793	0.710113	0.369518	1.27543	0.499828	0.0287782	-0.211332	0.758874	0.789992	0.0376606	0.642151	0.954388	cg00355799	0.0364996	0.894366	0.525958	0.281303	0.0678949	0.603319	0.277906	0.0351315	0.140971	0.291055	0.63044	0.0136093	0.788791	0.986794	0.0252744	0.867613	0.153359	0.909645	0.874299	-1.71822	0.308645	0.00510012	-1.73984	0.276716	0.00326844	-0.341196	0.705447	0.643391
cg00356131	0.19869	0.762971	1.30843	0.545897	0.0535252	-0.18297	0.63965	0.78068	0.59132	0.724608	0.445649	-0.131631	0.640911	0.841395	-0.29293	0.754342	0.71118	-0.332975	0.633571	0.610654	cg00356131	0.116699	0.761301	1.51224	0.188229	2.63476e-10	0.246193	0.289529	0.399551	0.763058	0.269234	0.0068019	0.468132	0.765309	0.563187	0.103296	0.700688	1.50116	0.519581	0.0446002	1.81013	0.119119	0.000109345	1.80371	0.141375	0.000217468	0.43105	0.698385	0.556632
cg00357671	0.0107289	0.964301	0.797928	0.69081	0.291984	0.153527	0.640424	0.815385	0.966766	0.653881	0.189753	0.136764	0.640804	0.835284	0.342636	0.750844	0.664202	0.253333	0.637246	0.69932	cg00357671	0.00958021	0.977346	0.712392	0.272236	0.0119695	-0.0170541	0.291785	0.953646	0.702301	0.272805	0.0133268	0.510977	0.760727	0.52678	0.0133047	0.930391	1.13199	0.716227	0.189147	-0.550214	0.870431	0.561638	1.50438	0.517248	0.0437471	0.41417	0.699843	0.572591
cg00358023	0.0981411	0.661546	0.752207	0.699307	0.323425	0.804501	0.589727	0.20242	1.61181	0.387743	0.00596492	-0.394283	0.630043	0.545461	-0.234053	0.757762	0.767861	-0.0467479	0.642091	0.943396	cg00358023	0.0837121	0.647494	0.828372	0.265005	0.00306894	0.210534	0.29014	0.471743	0.800595	0.266854	0.00434691	0.615352	0.747738	0.442008	0.111135	0.619152	1.78437	0.193245	0.000764595	-1.70324	0.328752	0.00660214	-1.82391	0.0409014	1.5123e-06	-1.43715	0.468219	0.018083
cg00358155	0.0465432	0.787279	0.79085	0.692165	0.296751	0.352588	0.632509	0.589484	1.55199	0.426481	0.0108469	-0.14776	0.64056	0.822219	-0.061546	0.763349	0.938361	0.0061369	0.642259	0.992564	cg00358155	0.0406114	0.86449	1.02861	0.249287	0.000153169	0.294893	0.288538	0.312115	0.777159	0.268356	0.00576615	-0.24583	0.7824	0.764007	0.0735674	0.755185	1.19483	0.690237	0.158489	1.81983	0.0733857	1.56956e-05	1.82131	0.0635357	8.81387e-06	1.02563	0.603334	0.13294
cg00358451	0.0141938	0.902443	0.155142	0.761132	0.845224	-0.568587	0.61658	0.378156	1.41516	0.499555	0.0298465	0.473459	0.624567	0.465905	1.69672	0.321754	0.0018772	-0.203459	0.639031	0.756741	cg00358451	0.0232555	0.939188	1.4734	0.194811	1.31181e-09	0.481043	0.283045	0.0959734	0.897288	0.260081	0.00121104	0.135801	0.78686	0.868652	0.0157016	0.911105	-0.321097	0.898642	0.738912	-0.339902	0.896911	0.723968	-0.125002	0.910729	0.897461	1.31405	0.51731	0.038655
cg00359087	0.0973943	0.646604	1.27425	0.55921	0.0629161	0.187999	0.639504	0.774788	0.777572	0.694668	0.305792	0.206279	0.63894	0.753461	1.00632	0.643859	0.169095	-0.394753	0.630014	0.544973	cg00359087	0.0918297	0.625819	1.15142	0.237327	1.44383e-05	0.374612	0.286521	0.197556	1.26568	0.224321	9.9189e-07	-0.70333	0.734695	0.375378	0.0744872	0.661761	-1.44683	0.556783	0.06014	-1.81743	0.0869985	3.10285e-05	-1.82269	0.052797	4.20064e-06	-0.60622	0.679548	0.401967
cg00359285	0.0736318	0.761849	0.887251	0.672407	0.23511	1.198	0.518633	0.0435137	1.70024	0.318638	0.00176805	-0.286882	0.635822	0.661473	0.509117	0.734938	0.51438	-0.579588	0.615555	0.368602	cg00359285	0.0689404	0.809014	1.2193	0.229838	3.13729e-06	0.430536	0.284808	0.137457	0.982492	0.253299	0.000332253	0.385053	0.772989	0.636118	0.033259	0.749949	1.72251	0.302606	0.00470492	1.71016	0.319641	0.00588465	-0.387962	0.892023	0.686054	-0.136411	0.715281	0.854166
cg00359465	0.0968409	0.577178	0.994942	0.646799	0.174905	0.0784055	0.641783	0.905186	1.2456	0.569865	0.0714888	-0.423795	0.628124	0.515161	0.389495	0.747027	0.62077	-0.850137	0.58329	0.175658	cg00359465	0.0889166	0.582253	0.870027	0.262087	0.00176998	0.437103	0.28459	0.131413	1.16994	0.235349	9.68517e-06	0.401314	0.771609	0.621618	0.110326	0.584001	-1.69314	0.341548	0.00772124	-1.82413	0.0383294	1.16621e-06	-1.82082	0.0669549	1.08719e-05	-0.400047	0.701016	0.586069
cg00360267	0.0099824	0.981514	0.872723	0.675568	0.24394	-0.287202	0.635808	0.661116	-0.86652	0.676898	0.24776	0.347245	0.632805	0.595223	1.13938	0.605781	0.109028	-0.439686	0.627031	0.499159	cg00360267	0.00686038	0.967369	1.29843	0.220214	4.14211e-07	0.574135	0.279247	0.0454818	0.995858	0.252162	0.000266976	1.26764	0.595318	0.0772786	0.0647716	0.887335	-0.660116	0.851114	0.481292	-1.58949	0.449126	0.0240334	-1.24823	0.666194	0.13426	-0.62681	0.676874	0.385241
cg00360761	0.00837407	0.98056	0.673384	0.712572	0.38114	0.488036	0.623444	0.45188	0.815969	0.687289	0.280005	0.226829	0.638244	0.729675	0.584703	0.725502	0.451036	0.962382	0.565581	0.119665	cg00360761	0.00552694	0.986777	0.703068	0.272762	0.0132192	0.754343	0.269768	0.00751996	0.839264	0.264259	0.0026665	0.857672	0.706839	0.270576	0.128579	0.843449	1.80816	0.126373	0.000138612	1.82452	0.0333634	6.69372e-07	1.82499	0.0261174	2.51325e-07	0.711183	0.664854	0.320254
cg00360866	0.05702	0.67776	1.70687	0.312674	0.00157411	-0.13461	0.640849	0.837847	-0.25955	0.756377	0.74319	0.12959	0.640953	0.843827	0.627512	0.719517	0.416667	0.209321	0.638841	0.749927	cg00360866	0.0510232	0.742774	-0.77289	0.268624	0.00606413	0.998247	0.251956	0.000256614	0.797191	0.267076	0.00453187	0.820641	0.714129	0.294232	0.0723549	0.668632	-0.911929	0.790841	0.31308	-1.58197	0.455718	0.0255518	-1.80555	0.135389	0.000182785	0.443024	0.697314	0.545414
cg00361609	0.165291	0.623371	1.22701	0.576548	0.0774013	0.336581	0.633381	0.60674	-0.320948	0.75244	0.684592	0.221211	0.638441	0.736157	1.44543	0.484894	0.0246074	-0.528474	0.620138	0.414053	cg00361609	0.0594709	0.851561	0.525648	0.281315	0.0680631	0.163573	0.290798	0.576508	0.757684	0.269564	0.00723723	0.126907	0.787107	0.877203	0.074996	0.748177	-1.23613	0.67181	0.139598	0.995835	0.765122	0.262974	1.57757	0.459516	0.0264602	0.367633	0.703547	0.617417
cg00362381	0.0189511	0.942652	1.22619	0.576838	0.0776677	0.938904	0.569514	0.130245	1.15058	0.602242	0.104637	-0.500395	0.622463	0.440149	0.664297	0.713992	0.388068	0.492556	0.623088	0.447573	cg00362381	0.0266889	0.899207	0.371556	0.286607	0.201306	0.568931	0.279479	0.0475654	0.795244	0.267202	0.00464072	1.78876	0.298236	0.000966387	0.0185374	0.877911	-0.695988	0.843939	0.455886	-0.626547	0.857434	0.505446	0.255427	0.903893	0.791515	-0.901405	0.631039	0.196226
cg00364615	0.112511	0.722973	0.924024	0.664101	0.213504	-0.244236	0.637601	0.709696	1.10153	0.617336	0.124627	0.0524641	0.642047	0.936487	0.655949	0.715277	0.39448	0.994982	0.559912	0.105936	cg00364615	0.0981793	0.754759	0.609378	0.277619	0.0332473	0.63277	0.276479	0.02674	1.34246	0.214399	1.17289e-07	-1.50207	0.496171	0.0231776	0.0460546	0.58625	1.69984	0.333126	0.00696955	1.81705	0.0889685	3.39406e-05	1.81111	0.115338	9.60745e-05	-1.21141	0.551942	0.0642207
cg00364696	0.141608	0.676888	1.7391	0.281525	0.00082733	-0.114719	0.641236	0.861586	0.109338	0.762457	0.890668	-0.0689315	0.641892	0.916605	-0.0787604	0.763085	0.921157	0.346438	0.632849	0.596092	cg00364696	0.0701125	0.785114	0.894191	0.260313	0.0012654	0.581383	0.278921	0.0427042	1.24998	0.226226	1.48034e-06	-0.116429	0.787377	0.88729	0.0749859	0.796345	-1.43821	0.562334	0.0627988	-1.78819	0.184191	0.000630167	-1.82266	0.0530059	4.26754e-06	-0.239163	0.711417	0.746589
cg00365670	0.0453323	0.872157	1.12794	0.609338	0.113619	0.574274	0.616053	0.373201	1.55067	0.427282	0.0109764	0.477117	0.624288	0.462367	0.872536	0.675608	0.244054	0.289638	0.635697	0.658394	cg00365670	0.0375109	0.932014	0.0975281	0.291442	0.739417	0.870027	0.262087	0.00176999	0.511851	0.281868	0.0759028	0.102581	0.787698	0.900642	0.0178297	0.880676	1.39383	0.589614	0.0773278	1.52027	0.505498	0.0396489	-0.403478	0.8903	0.673906	0.363506	0.703853	0.621449
cg00365945	0.104426	0.426963	1.08708	0.621592	0.130896	1.08259	0.543414	0.0743471	0.809956	0.688473	0.28397	0.229668	0.638142	0.726406	1.57638	0.411301	0.00863221	0.502506	0.622293	0.43816	cg00365945	0.0738537	0.267598	0.65123	0.275546	0.0223884	0.421413	0.285104	0.146196	0.753762	0.269803	0.00757007	-0.306137	0.778847	0.707857	0.0350209	0.288058	1.81341	0.105931	6.83048e-05	0.118792	0.910937	0.90254	-1.64163	0.399499	0.0147416	1.49079	0.443612	0.0120749
cg00365963	0.0172207	0.855882	0.802127	0.689999	0.289174	0.501721	0.622357	0.438899	1.10533	0.616204	0.123008	-0.104751	0.641407	0.873525	0.919684	0.665104	0.215999	-0.247048	0.637493	0.706484	cg00365963	0.0272949	0.909575	0.715504	0.272058	0.0115755	0.182433	0.290554	0.533187	0.942713	0.256564	0.000620654	-0.981376	0.679489	0.198777	0.0186546	0.867966	0.272373	0.902655	0.777883	1.02388	0.755813	0.246985	-0.87621	0.800873	0.335388	-1.55663	0.410033	0.00674667
cg00366252	0.197927	0.536895	-0.0367968	0.763615	0.963131	0.287778	0.635782	0.660472	1.52763	0.440896	0.0133879	-0.324425	0.634015	0.61997	1.36332	0.52303	0.0403048	-0.0344121	0.642169	0.958319	cg00366252	0.0788737	0.734547	0.896316	0.260154	0.00122787	0.71621	0.272018	0.0114877	1.14562	0.237936	1.63182e-05	1.02806	0.667884	0.174659	0.0775026	0.679296	1.16782	0.7017	0.17139	-1.78418	0.193677	0.000771517	-0.734774	0.83568	0.428914	-0.604491	0.679768	0.403386
cg00367281	0.0810377	0.52139	1.371	0.519671	0.0386325	0.58865	0.614694	0.360829	0.756173	0.698594	0.320637	0.139195	0.640751	0.832392	-1.31094	0.54489	0.0528694	0.867496	0.580728	0.166092	cg00367281	0.0879105	0.642428	-0.138944	0.291076	0.635377	0.778132	0.268295	0.00570001	0.742414	0.270486	0.00860866	-0.823149	0.713648	0.292599	0.173387	0.51262	-1.7144	0.313913	0.00546524	1.79908	0.155443	0.000318364	1.82136	0.0632125	8.63576e-06	0.152707	0.714811	0.836922
cg00368356	0.0826144	0.731412	1.48008	0.467149	0.0193599	0.674172	0.605846	0.291838	1.79342	0.217429	0.00017166	-0.437143	0.627209	0.501704	-0.313765	0.752944	0.691383	0.133958	0.640863	0.838623	cg00368356	0.050122	0.841118	1.71163	0.146481	2.29362e-15	0.743628	0.270414	0.00849194	1.26018	0.224993	1.14268e-06	0.389302	0.772634	0.632319	0.0309896	0.79748	1.39265	0.590308	0.077731	1.37971	0.597856	0.0822341	0.806898	0.818879	0.380228	-0.0563211	0.716821	0.939573
cg00369613	0.022911	0.896996	-0.746296	0.700362	0.327601	-0.9998	0.559053	0.104	0.826731	0.685142	0.272976	-0.22623	0.638265	0.730366	1.06235	0.628676	0.14202	0.135383	0.640833	0.836927	cg00369613	0.0186684	0.95343	0.623955	0.276914	0.0290548	0.334416	0.2876	0.250914	0.755522	0.269696	0.0074191	-0.827519	0.712805	0.289765	0.0163213	0.907636	-1.21279	0.682364	0.15015	-0.0146947	0.912841	0.987927	-0.731224	0.836457	0.43136	1.1542	0.569188	0.0821796
cg00369677	0.01269	0.933537	0.0833212	0.763005	0.916603	0.669097	0.606408	0.295707	1.64173	0.366224	0.00417964	-0.552913	0.618004	0.391985	0.505801	0.735319	0.517232	0.0269879	0.642205	0.967307	cg00369677	0.00958033	0.962627	0.547326	0.280415	0.0570605	0.530443	0.28112	0.0654946	0.835407	0.264524	0.00280333	0.961309	0.684254	0.209651	0.0167481	0.939803	-1.01744	0.757981	0.250618	-0.0423369	0.912625	0.965223	-1.29603	0.642972	0.114058	0.509176	0.690832	0.485058
cg00369786	0.0285996	0.935125	1.39649	0.508237	0.0333929	-0.301838	0.635129	0.644827	1.13455	0.607288	0.110951	-0.0707762	0.641872	0.91438	1.11789	0.612417	0.11774	0.0244911	0.642215	0.97033	cg00369786	0.0179842	0.960352	0.0460251	0.291717	0.875326	0.55801	0.279957	0.0521905	0.750579	0.269996	0.00784981	0.696925	0.735711	0.380068	0.018087	0.924326	0.785115	0.824155	0.394723	-1.66072	0.379259	0.0118856	-1.22096	0.678712	0.146421	0.267079	0.709997	0.717932
cg00370123	0.0546637	0.918594	0.854528	0.679434	0.255232	0.0881382	0.641657	0.893472	-0.642583	0.717297	0.404843	-0.163597	0.640175	0.803477	1.16388	0.597967	0.0995552	0.406475	0.629268	0.532855	cg00370123	0.0498904	0.885829	1.01802	0.250231	0.00018389	0.245998	0.289533	0.399927	0.863304	0.26257	0.00193899	0.326644	0.777457	0.689011	0.0647858	0.866384	0.80419	0.819544	0.38202	1.62153	0.419519	0.0180671	1.53052	0.497709	0.0371073	-0.550124	0.686332	0.449167
cg00371593	0.0337529	0.851906	1.25251	0.567337	0.069363	0.385846	0.630565	0.554257	-0.347175	0.750496	0.659957	-0.960013	0.565984	0.120706	0.704199	0.70759	0.358062	-0.550735	0.618198	0.393927	cg00371593	0.0510276	0.873413	1.19467	0.232633	5.57229e-06	0.320333	0.287948	0.271718	1.07179	0.245301	7.03715e-05	-0.416572	0.77026	0.608109	0.0755129	0.826084	1.6753	0.362866	0.00990435	1.81843	0.0815935	2.39981e-05	1.8201	0.0717196	1.43167e-05	0.247752	0.710997	0.737742
cg00373371	0.0757575	0.827173	1.40891	0.50249	0.0310063	0.525643	0.620379	0.416649	0.535302	0.73183	0.492068	-0.428856	0.62778	0.510041	1.16371	0.598022	0.0996192	0.280883	0.63609	0.66819	cg00373371	0.0364285	0.911662	1.33957	0.214791	1.27835e-07	0.293762	0.288564	0.313995	0.812061	0.2661	0.00377174	-0.467359	0.765388	0.563851	0.108413	0.760001	-0.658603	0.851407	0.482373	-1.80591	0.134182	0.000176328	-1.79644	0.1629	0.000384365	0.125038	0.715578	0.866233
cg00373616	0.106505	0.503469	-0.717495	0.705361	0.348306	0.580926	0.615429	0.367449	0.272188	0.755636	0.73103	-0.0522663	0.642049	0.936726	1.21195	0.581832	0.0823924	-0.180002	0.639734	0.784163	cg00373616	0.0852131	0.626265	0.955824	0.255507	0.000507261	0.410624	0.285446	0.157052	0.815931	0.265843	0.00359332	-0.122319	0.787228	0.881618	0.104804	0.559038	-1.36318	0.607262	0.0881513	-1.61289	0.427757	0.0195946	-1.82355	0.0447034	2.15827e-06	-0.117336	0.715765	0.874419
cg00374015	0.0121138	0.8583	1.128	0.60932	0.113595	1.14471	0.530532	0.0563311	-0.0443894	0.763548	0.955528	-0.99622	0.559692	0.105437	-1.23077	0.575212	0.0761842	-0.937589	0.56973	0.130855	cg00374015	0.0316367	0.92205	1.01236	0.25073	0.000202519	0.89421	0.260311	0.00126505	0.902837	0.259663	0.00111884	-0.564964	0.754337	0.482203	0.0201183	0.866109	0.886334	0.798083	0.329009	1.07676	0.73721	0.217916	-0.612928	0.859891	0.515347	1.13901	0.573542	0.0874149
cg00375146	0.0937597	0.801137	1.47218	0.471288	0.020487	-0.29338	0.635526	0.654223	0.395628	0.746489	0.615153	-0.141808	0.640694	0.829286	-0.368286	0.748817	0.640318	-0.121687	0.641108	0.853258	cg00375146	0.0745612	0.795903	0.698406	0.273022	0.0138849	0.220408	0.289981	0.451085	0.829272	0.264944	0.00303375	1.13171	0.639343	0.127102	0.132134	0.680916	-0.133905	0.910412	0.890183	-1.78042	0.202144	0.000916809	1.82006	0.0719724	1.45198e-05	0.586263	0.682045	0.418489
cg00376480	0.0379054	0.83036	1.6072	0.390917	0.00627671	0.64649	0.608855	0.313291	-0.850318	0.680314	0.257881	-0.213847	0.638692	0.744678	0.0459401	0.763532	0.953976	-0.262332	0.636882	0.689103	cg00376480	0.0370677	0.912163	1.35537	0.212625	7.93334e-08	0.976737	0.253782	0.000364556	1.00062	0.251752	0.000246687	1.02202	0.669429	0.177688	0.0295408	0.821251	1.42747	0.569134	0.066188	1.41412	0.577409	0.0705155	1.72791	0.29482	0.00423045	0.889423	0.633463	0.203078
cg00378423	0.0432116	0.816782	0.778779	0.694443	0.304965	0.705745	0.602239	0.268413	1.3894	0.511461	0.0348023	0.211494	0.63877	0.747406	1.25731	0.565563	0.0679065	-0.595785	0.614007	0.354769	cg00378423	0.0666846	0.803718	0.966896	0.2546	0.000426439	0.743695	0.27041	0.00848552	1.19682	0.232393	5.30503e-06	0.81518	0.715171	0.297803	0.117525	0.724276	1.76904	0.225741	0.00143189	1.82145	0.0625213	8.26391e-06	1.81822	0.0827518	2.53921e-05	0.371373	0.703266	0.613772
cg00379377	0.116252	0.638947	-0.681243	0.711326	0.375192	0.680663	0.60512	0.28693	0.920559	0.664902	0.215494	0.210224	0.638812	0.74888	0.77495	0.695156	0.307593	0.612598	0.61235	0.340706	cg00379377	0.0796027	0.773667	0.585402	0.278738	0.0412248	0.312012	0.288147	0.284531	0.730846	0.27117	0.00979196	1.13636	0.637969	0.125166	0.0530297	0.770384	1.57821	0.458959	0.0263255	-1.81848	0.0813244	2.36827e-05	-1.81452	0.101053	5.65427e-05	1.11339	0.580686	0.0967041
cg00380283	0.0572014	0.826257	1.67367	0.341281	0.00269978	0.00907874	0.642255	0.989	1.21011	0.582472	0.0830172	-0.982038	0.562192	0.111255	1.36468	0.522436	0.0400046	-0.441892	0.626876	0.496955	cg00380283	0.0288719	0.914267	1.42822	0.201993	7.14048e-09	0.577617	0.279091	0.0441296	1.10193	0.24238	3.95754e-05	-1.01917	0.670153	0.179126	0.0235254	0.872465	-1.12516	0.718914	0.192616	0.337147	0.897171	0.726154	-1.55557	0.477896	0.0312269	-0.0267859	0.717066	0.971245
cg00381411	0.00875898	0.0133224	0.167851	0.760682	0.832676	0.630359	0.610545	0.326183	0.967999	0.653577	0.18909	0.0405563	0.642134	0.950885	0.932416	0.662143	0.208725	0.955432	0.566758	0.122736	cg00381411	0.00696765	0.0404964	0.628635	0.276684	0.0278058	-0.13302	0.291136	0.649894	0.770867	0.26875	0.00620997	-1.16203	0.630214	0.114762	0.0186998	0.0338745	0.753875	0.831415	0.415829	-0.844554	0.80933	0.35562	1.41258	0.578348	0.0710212	0.269468	0.709868	0.715494
cg00381442	0.102987	0.64641	1.18746	0.59019	0.0909036	0.0801671	0.641761	0.903065	1.69221	0.325681	0.00202281	0.0773268	0.641796	0.906485	-1.2014	0.585467	0.0859984	0.426946	0.627911	0.511971	cg00381442	0.069673	0.641489	0.6739	0.274358	0.0178734	0.632953	0.27647	0.0266936	1.00675	0.25122	0.000222633	-0.130768	0.787002	0.873489	0.0795657	0.511182	1.651	0.389718	0.0133018	1.81951	0.0753528	1.74494e-05	1.82094	0.0661639	1.03667e-05	1.01834	0.605095	0.136264
cg00382632	0.0108507	0.957645	1.03704	0.635683	0.153932	0.706326	0.602171	0.267992	0.193516	0.759666	0.807432	-0.0095732	0.642254	0.988401	1.56901	0.415976	0.00926843	-0.127789	0.640989	0.845975	cg00382632	0.0155362	0.964662	1.7681	0.131088	1.34648e-17	0.520973	0.281504	0.0706438	0.915596	0.25869	0.000930185	0.654387	0.742194	0.411868	0.0144007	0.92271	-0.164091	0.909176	0.865548	-1.68944	0.346099	0.00815255	-1.01477	0.758877	0.252135	1.19835	0.556001	0.0680788
cg00386008	0.0878321	0.746418	1.79046	0.221449	0.000191838	0.0753869	0.641819	0.908823	0.41954	0.74431	0.593409	0.330035	0.633725	0.613851	0.0924473	0.76283	0.907497	0.700041	0.602905	0.272562	cg00386008	0.0660897	0.812898	0.787558	0.267696	0.00509306	0.666256	0.274764	0.0193007	1.17731	0.234549	8.23413e-06	0.950268	0.686819	0.215763	0.0501076	0.808664	-1.80305	0.143474	0.000230726	-1.79945	0.154363	0.000309566	-1.15224	0.708108	0.17902	0.521604	0.689506	0.474041
cg00386984	0.0823284	0.93892	-0.54424	0.73073	0.484539	-0.0647268	0.641935	0.921678	1.27722	0.558079	0.0620631	0.0197507	0.642231	0.976071	-0.813885	0.6877	0.281376	0.844391	0.584124	0.178898	cg00386984	0.00654536	0.980119	1.357	0.212399	7.54704e-08	0.605259	0.277815	0.034519	1.21137	0.230748	3.78467e-06	1.13435	0.638564	0.126002	0.0421708	0.940702	0.321667	0.898591	0.738458	-0.564048	0.868214	0.551331	-0.0242533	0.91279	0.980075	-0.219824	0.712308	0.766601
cg00387107	0.00514135	0.985896	0.149993	0.761304	0.850315	-0.193523	0.639339	0.768327	0.496922	0.736327	0.524899	0.228304	0.638191	0.727977	0.00353284	0.763761	0.996459	0.161	0.640241	0.806545	cg00387107	0.00507942	0.991586	0.660722	0.275054	0.0203932	0.41053	0.285449	0.157149	0.788175	0.267657	0.00505534	-0.153688	0.786311	0.851489	0.0122048	0.962958	0.707333	0.841578	0.447942	0.378502	0.893038	0.693484	-0.626005	0.857533	0.50584	-0.0600062	0.716778	0.935626
cg00387551	0.125263	0.734878	-1.08982	0.620792	0.129694	-0.0451852	0.642103	0.945286	1.35124	0.528229	0.0430214	0.604833	0.613121	0.347163	0.0654819	0.763295	0.934426	1.32576	0.486554	0.0213834	cg00387551	0.0523333	0.796658	0.818877	0.265646	0.00346249	0.363666	0.286827	0.211217	1.00624	0.251264	0.000224538	-1.09402	0.650186	0.143438	0.0657752	0.678845	-1.1567	0.706289	0.176823	-1.81382	0.104138	6.37866e-05	1.82434	0.0357638	8.83879e-07	0.729866	0.661956	0.306664
cg00387982	0.0149878	0.909826	0.60256	0.723063	0.436562	0.743216	0.597715	0.242071	0.171172	0.760559	0.829402	-0.0291185	0.642196	0.964727	1.05271	0.631373	0.146494	0.365827	0.631757	0.575358	cg00387982	0.0112354	0.953929	0.817476	0.265739	0.00352415	0.457457	0.283894	0.113941	0.839991	0.264208	0.00264135	0.728894	0.73053	0.356919	0.0152343	0.912357	-1.23341	0.673057	0.140809	-1.11231	0.723896	0.19921	-0.596501	0.862775	0.527362	-1.12498	0.577484	0.0924293
cg00388197	0.0488882	0.848819	1.42817	0.493346	0.0275184	-0.00360544	0.642261	0.995631	1.41312	0.500517	0.0302221	-0.20502	0.638981	0.754926	0.205362	0.759147	0.795828	-0.407673	0.62919	0.531623	cg00388197	0.0643065	0.824787	0.569922	0.279435	0.0471626	0.480003	0.283083	0.0967161	0.707856	0.272493	0.0125642	1.3481	0.565091	0.0543491	0.067327	0.775864	1.78369	0.19479	0.000789544	1.81872	0.0799673	2.21389e-05	1.81771	0.0855252	2.89764e-05	0.224496	0.7121	0.761755
cg00388471	0.104594	0.823586	1.68562	0.331335	0.00224923	0.250474	0.637359	0.702576	1.62722	0.376862	0.00499455	1.4693	0.443412	0.0078312	0.727347	0.703677	0.341157	0.433654	0.627451	0.505207	cg00388471	0.0802113	0.838413	0.408233	0.285521	0.159536	0.381659	0.286319	0.189101	0.454422	0.284	0.116428	-0.666372	0.740414	0.402796	0.0852715	0.771119	1.77524	0.213216	0.00113697	1.7134	0.315276	0.00556291	1.81375	0.104476	6.46187e-05	0.412896	0.699951	0.573803
cg00389406	0.038939	0.821223	-0.307583	0.753369	0.697241	-0.499933	0.6225	0.440585	0.0510534	0.763478	0.948858	-0.473062	0.624597	0.466289	1.54106	0.433041	0.0119462	-0.451034	0.626224	0.487868	cg00389406	0.0282257	0.890712	1.43751	0.200555	5.10887e-09	0.683943	0.273817	0.0161348	1.02714	0.249419	0.000157127	0.125284	0.787151	0.878764	0.0235018	0.844759	1.43349	0.565338	0.0642779	1.42912	0.568101	0.0656637	-0.939185	0.782826	0.296443	0.365568	0.7037	0.619434
cg00390484	0.0204858	0.942501	-0.745008	0.700591	0.328514	-1.2412	0.508373	0.0347592	-0.168397	0.760662	0.832136	-1.11643	0.536524	0.0641051	0.757629	0.698331	0.319616	-0.00258274	0.642261	0.996871	cg00390484	0.0153467	0.949001	0.830126	0.264885	0.00300071	0.761107	0.269354	0.00695731	0.86649	0.262342	0.00185719	1.17	0.627753	0.111636	0.14453	0.822458	0.0196552	0.912818	0.983852	0.0798051	0.911998	0.934475	-0.129945	0.910556	0.89342	-1.0278	0.602807	0.131963
cg00390654	0.0191141	0.87094	0.970165	0.653042	0.187927	0.247602	0.637471	0.705851	0.977174	0.651297	0.184193	-0.630776	0.610502	0.325846	1.07416	0.625323	0.136644	-0.167313	0.640079	0.799093	cg00390654	0.0264105	0.923762	0.560131	0.279865	0.0512649	0.501004	0.282291	0.0825523	1.01721	0.250302	0.000186459	0.208386	0.78421	0.799344	0.0259422	0.853423	1.46937	0.541825	0.0534333	1.47621	0.537154	0.0514691	1.55677	0.476917	0.0309569	0.333325	0.705984	0.651189
cg00391741	0.0688114	0.786853	-1.1898	0.589404	0.0900694	-0.0711361	0.641868	0.913947	0.711604	0.706354	0.352613	0.152801	0.640441	0.816244	-0.378172	0.747996	0.631183	0.449771	0.626315	0.48912	cg00391741	0.0601617	0.849493	1.06228	0.246199	8.39081e-05	0.548043	0.280385	0.0567223	1.15045	0.237429	1.47368e-05	-0.439582	0.768125	0.587918	0.0884775	0.740765	1.77475	0.214246	0.0011593	1.01602	0.758458	0.251425	1.79624	0.163444	0.00038956	-0.161491	0.714535	0.827652
cg00393193	0.0802156	0.845608	1.03899	0.635151	0.152995	-0.0597145	0.641984	0.927728	1.20727	0.583453	0.0839825	-0.281194	0.636076	0.667842	0.358945	0.749573	0.648986	0.665122	0.606845	0.298758	cg00393193	0.0524506	0.835185	1.48573	0.192765	8.00866e-10	0.495962	0.282485	0.0857946	0.921532	0.258232	0.000852564	0.118805	0.787318	0.885001	0.056635	0.780496	1.50062	0.519968	0.0447429	-1.74008	0.276335	0.0032502	-1.8179	0.0845169	2.76321e-05	0.47544	0.694258	0.515486
cg00393340	0.0200996	0.879538	0.855156	0.679302	0.254838	0.594883	0.614094	0.355532	1.14506	0.603992	0.106787	-0.266312	0.636716	0.684598	-0.342815	0.75083	0.664034	0.153741	0.640419	0.815131	cg00393340	0.0232581	0.924041	1.43625	0.200751	5.349e-09	0.419977	0.28515	0.147607	0.902006	0.259726	0.00113223	-0.977351	0.680455	0.200933	0.0152822	0.884351	1.34265	0.618592	0.0957574	1.35967	0.60923	0.0894342	-0.643289	0.854329	0.493356	0.0743773	0.716586	0.920244
cg00393546	0.0189612	0.952127	0.802385	0.689949	0.289002	-0.361684	0.631996	0.579764	-0.325475	0.752115	0.680321	0.48419	0.623744	0.45556	-0.18203	0.760139	0.818712	0.0909935	0.641617	0.890039	cg00393546	0.0508414	0.907504	1.65388	0.160254	1.47889e-13	0.198498	0.290325	0.497587	0.726894	0.271401	0.0102271	-0.045301	0.788594	0.956056	0.0147369	0.925575	-0.141549	0.910123	0.883938	0.481619	0.880536	0.613488	-0.720545	0.838771	0.438747	1.34304	0.506564	0.0328809
cg00396677	0.0100664	0.0412559	1.08719	0.621559	0.130847	0.749459	0.596935	0.237836	-0.466502	0.739637	0.551477	-0.880848	0.578715	0.158963	0.367236	0.748903	0.641291	1.03887	0.551883	0.0891687	cg00396677	0.0133605	0.0558574	0.659061	0.275141	0.0207311	0.0773554	0.291573	0.791961	0.70766	0.272504	0.0125905	-1.14227	0.636206	0.122724	0.0219771	0.0356435	1.7508	0.258866	0.00249302	-1.623	0.418093	0.0178124	0.00785544	0.912862	0.993546	0.571382	0.683847	0.431005
cg00396981	0.012415	0.929049	0.728015	0.703562	0.340675	-0.0231342	0.64222	0.971974	1.43976	0.487699	0.0255418	0.0485882	0.642078	0.941172	0.579896	0.726145	0.454965	0.452956	0.626086	0.485968	cg00396981	0.0145197	0.956645	0.685486	0.273733	0.0158808	0.380144	0.286362	0.190896	0.836935	0.264419	0.00274838	-0.678822	0.738527	0.393465	0.0125741	0.940969	0.663639	0.850429	0.478778	1.34576	0.616901	0.094588	0.98392	0.768966	0.269886	-0.0812312	0.71648	0.912916
cg00398764	0.17991	0.280334	-0.0539995	0.763444	0.94591	0.524211	0.6205	0.417965	0.727074	0.703724	0.341354	-0.747725	0.597152	0.239008	0.0920604	0.762837	0.907883	0.381174	0.630849	0.559153	cg00398764	0.126226	0.49141	0.756568	0.269632	0.00733064	0.317925	0.288006	0.275385	0.703513	0.272737	0.0131572	-0.616364	0.747599	0.441216	0.145842	0.260174	-0.802909	0.819858	0.382868	1.82264	0.0532253	4.33869e-06	1.82199	0.0584717	6.32079e-06	1.43621	0.468631	0.018203
cg00400259	0.0994986	0.72845	1.51279	0.449348	0.0151053	-0.94273	0.568881	0.128481	0.874646	0.675154	0.242762	0.666241	0.606723	0.297898	0.406546	0.745511	0.605193	0.670095	0.606298	0.294944	cg00400259	0.0935754	0.824066	0.534615	0.280948	0.0633235	0.415048	0.285307	0.152531	0.84242	0.26404	0.00255896	-0.0697261	0.788297	0.932396	0.0714382	0.783372	1.52674	0.500602	0.0380357	-1.80893	0.123588	0.000126758	1.8053	0.136218	0.000187318	-0.0107151	0.717126	0.988496
cg00400263	0.0145319	0.858204	0.967007	0.653822	0.189623	0.552691	0.618024	0.392183	-0.859686	0.678348	0.252004	-0.156877	0.640343	0.811419	0.810884	0.688291	0.283357	0.257995	0.637059	0.694021	cg00400263	0.025602	0.922746	0.935555	0.257133	0.000691745	0.624576	0.276884	0.0288863	0.943871	0.256472	0.000609789	0.0397785	0.788643	0.96141	0.0180796	0.876053	1.39822	0.587006	0.0758277	0.659154	0.8513	0.481979	0.697041	0.843722	0.455147	0.728688	0.662141	0.307512
cg00400987	0.093409	0.73974	-0.333017	0.751565	0.673224	-0.785366	0.592301	0.214343	0.18631	0.759966	0.814506	0.304277	0.635013	0.642126	0.806007	0.689245	0.286589	-0.501653	0.622362	0.438964	cg00400987	0.114777	0.620942	1.13455	0.239086	2.05498e-05	0.413542	0.285354	0.154059	1.2204	0.229711	3.05618e-06	1.01298	0.671714	0.182269	0.0918611	0.734637	0.717849	0.839349	0.440619	-1.77304	0.21775	0.00123781	-1.81991	0.0728803	1.52672e-05	-0.874187	0.636486	0.211981
cg00401032	0.091487	0.522636	0.828657	0.684754	0.271728	-0.00973655	0.642254	0.988203	1.62237	0.38033	0.005288	-0.566333	0.616787	0.380128	-0.511287	0.734687	0.512517	0.3672	0.631677	0.5739	cg00401032	0.093029	0.630363	0.860221	0.26279	0.00202118	0.372839	0.286571	0.199726	0.722564	0.271652	0.0107228	-0.423267	0.769651	0.602211	0.0911267	0.56882	-0.898465	0.794685	0.321423	-1.72491	0.299174	0.004491	1.76946	0.224912	0.00141075	-0.529994	0.688591	0.466664
cg00401471	0.102109	0.799959	1.23614	0.573287	0.0744624	-0.0455451	0.6421	0.944851	1.54769	0.429082	0.0112719	0.315539	0.634463	0.629708	1.38778	0.512195	0.0351304	-0.140904	0.640714	0.83036	cg00401471	0.0525137	0.841012	1.74783	0.136871	9.91689e-17	0.625012	0.276862	0.0287688	0.875835	0.261666	0.00163467	0.629867	0.745721	0.430696	0.102894	0.673503	1.38248	0.596253	0.0812598	1.67989	0.357532	0.00931837	1.71061	0.319038	0.00583937	0.240426	0.711356	0.745286
cg00401761	0.0789568	0.701268	1.74014	0.280448	0.000808165	1.33705	0.483457	0.0199374	-0.178648	0.760272	0.822039	0.0815013	0.641744	0.901458	0.455716	0.740757	0.561013	-0.00842771	0.642256	0.989789	cg00401761	0.0591828	0.784594	0.165879	0.290769	0.571125	0.804343	0.266609	0.00415096	0.794272	0.267265	0.00469589	1.06704	0.657617	0.155804	0.0466133	0.761305	0.942789	0.781742	0.294268	-0.502002	0.877686	0.597957	-1.2905	0.645745	0.11632	0.758132	0.657401	0.286671
cg00401972	0.12116	0.39772	1.22322	0.577889	0.0786407	0.482096	0.623906	0.457571	1.21791	0.579754	0.0803954	-0.00882926	0.642256	0.989302	1.55791	0.42287	0.01028	-0.39053	0.630277	0.549367	cg00401972	0.131583	0.600213	1.42018	0.203221	9.48651e-09	0.350453	0.287185	0.228568	0.753203	0.269837	0.00761856	-0.0411221	0.788632	0.960107	0.0981746	0.240906	1.70859	0.321737	0.00604414	-0.780857	0.825166	0.397578	1.81456	0.100874	5.6141e-05	-0.794676	0.651207	0.261856
cg00402222	0.146476	0.649008	0.221335	0.758399	0.780232	0.0922102	0.641599	0.888577	1.19441	0.587847	0.0884385	-0.855543	0.582499	0.172643	-1.21289	0.581505	0.0820753	0.000561078	0.642262	0.99932	cg00402222	0.110724	0.488609	1.48564	0.19278	8.03829e-10	0.745464	0.270304	0.0083181	1.33053	0.216009	1.66839e-07	0.357375	0.775201	0.66103	0.0917824	0.592878	1.62633	0.414847	0.0172433	-1.8199	0.0729964	1.53648e-05	1.7676	0.22854	0.00150504	-1.21959	0.549362	0.0618757
cg00402516	0.0878592	0.57617	0.806682	0.689114	0.286141	-0.948297	0.567955	0.125942	-0.526459	0.732898	0.49956	-0.46177	0.625441	0.477295	0.0954956	0.762767	0.904458	-0.335134	0.633458	0.60831	cg00402516	0.0964809	0.591474	1.00424	0.251438	0.000232207	0.535215	0.280923	0.0630161	1.2316	0.228408	2.33306e-06	0.775932	0.722411	0.324069	0.0971605	0.599959	-1.71354	0.315091	0.00554953	-1.78616	0.189056	0.000699956	0.806002	0.819099	0.380821	-1.05457	0.596163	0.120223
cg00402554	0.0925492	0.830341	0.816078	0.687267	0.279934	-0.12863	0.640972	0.844972	0.688486	0.710163	0.369748	-0.32917	0.63377	0.614793	1.75115	0.268783	0.000623437	0.256193	0.637131	0.696067	cg00402554	0.124438	0.777223	1.75011	0.136238	8.00148e-17	0.502444	0.282236	0.081644	0.740418	0.270605	0.00880355	0.887607	0.700653	0.252169	0.0968763	0.757075	1.40495	0.582977	0.0735581	-0.158613	0.90942	0.870014	1.49265	0.525671	0.0468905	-0.56263	0.684882	0.438442
cg00403315	0.0203432	0.879505	1.44625	0.484487	0.0244744	1.04056	0.551565	0.0885621	0.490125	0.737086	0.530795	0.695487	0.603432	0.275901	0.450454	0.741293	0.565687	0.700302	0.602875	0.272371	cg00403315	0.0183985	0.94456	0.918272	0.258484	0.000894438	0.901068	0.259797	0.00114751	0.111972	0.291329	0.702491	0.587985	0.7514	0.463664	0.0280462	0.889029	-1.1895	0.692535	0.161	-0.958143	0.777061	0.285073	-1.63574	0.405487	0.0156814	0.369652	0.703396	0.615449
cg00403579	0.0835166	0.78209	1.54895	0.428318	0.0111456	0.605329	0.613072	0.346749	1.07304	0.625644	0.13715	-0.249976	0.637378	0.703143	0.372137	0.7485	0.636755	0.430416	0.627674	0.508467	cg00403579	0.114568	0.652037	1.67674	0.155005	3.15482e-14	0.541795	0.280648	0.0597213	1.28974	0.221321	5.24874e-07	0.268267	0.781171	0.742998	0.0948775	0.700097	0.552334	0.870095	0.560055	-1.78918	0.181777	0.000597555	1.34544	0.617074	0.0947065	-0.0246684	0.717077	0.973518
cg00404394	0.073768	0.753932	-0.412594	0.744957	0.599698	0.417388	0.628553	0.521676	0.310938	0.75314	0.69406	-0.830846	0.586063	0.186684	1.19464	0.58777	0.0883589	0.391087	0.630242	0.548786	cg00404394	0.0673514	0.774992	0.935127	0.257167	0.000696221	0.973584	0.254046	0.000383437	1.20031	0.232001	4.89605e-06	-0.173169	0.785636	0.832853	0.0688745	0.742283	1.26479	0.65834	0.127099	-1.58681	0.451486	0.0245685	-0.363987	0.894545	0.704916	-0.463883	0.695374	0.52608
cg00405152	0.0462694	0.0471214	-0.188681	0.759868	0.812177	-0.0177766	0.642237	0.978463	1.14481	0.604071	0.106886	-0.144923	0.640624	0.825586	0.85277	0.679802	0.256336	-0.547875	0.618452	0.396485	cg00405152	0.0330442	0.0265123	0.83935	0.264253	0.0026635	0.216673	0.290042	0.458841	1.10089	0.242483	4.0387e-05	0.831239	0.712083	0.287363	0.0337321	0.0638704	1.56999	0.46596	0.0280605	-0.547493	0.870859	0.563672	-0.722865	0.838272	0.437139	-0.0614483	0.716761	0.934081
cg00405939	0.0653964	0.890472	0.724297	0.704201	0.343363	-0.190631	0.639426	0.771708	1.2644	0.562923	0.0657899	0.0342119	0.642171	0.958562	0.539744	0.731286	0.488321	-0.374469	0.631251	0.56621	cg00405939	0.125702	0.627755	1.52367	0.186216	1.59532e-10	0.382228	0.286302	0.188429	0.986852	0.25293	0.000309525	-0.0788724	0.788153	0.923547	0.16277	0.705074	1.7613	0.2404	0.00184698	1.82367	0.0434254	1.92175e-06	1.82429	0.0363764	9.46023e-07	-0.574802	0.683437	0.428114
cg00406022	0.0757827	0.841378	0.937184	0.66102	0.206035	-0.0182131	0.642236	0.977934	1.69213	0.325758	0.00202575	0.284007	0.635951	0.66469	1.39581	0.508547	0.0335263	-0.0456679	0.642099	0.944702	cg00406022	0.0750601	0.804302	0.984927	0.253093	0.00031938	0.146434	0.290996	0.617213	0.717278	0.271957	0.011356	-0.0428855	0.788616	0.958397	0.0581927	0.789116	-1.81207	0.111517	8.39328e-05	-1.80756	0.128498	0.000148209	1.30524	0.638295	0.11033	0.172743	0.714159	0.815804
cg00407659	0.0692653	0.818938	1.03957	0.634993	0.152717	-0.186333	0.639553	0.776738	1.05222	0.631511	0.146725	-0.490351	0.623262	0.449671	1.42224	0.49619	0.0285639	-0.326246	0.633921	0.617981	cg00407659	0.0472722	0.870581	1.30356	0.219555	3.59521e-07	0.852689	0.263323	0.00223509	0.868651	0.262186	0.00180348	-0.0962711	0.787831	0.906733	0.041387	0.830467	-1.01619	0.758403	0.25133	1.31698	0.632239	0.105659	1.67536	0.362802	0.00989714	-0.457307	0.695996	0.532147
cg00408224	0.03504	0.868861	1.20769	0.583307	0.0838382	0.846831	0.58377	0.177518	0.0673653	0.763267	0.932543	-1.14799	0.529822	0.0554736	1.15764	0.599981	0.101919	-0.15036	0.640499	0.819136	cg00408224	0.0515247	0.874323	1.12349	0.240219	2.5765e-05	0.892427	0.260444	0.00129733	1.21366	0.230486	3.5861e-06	-0.124619	0.787168	0.879404	0.0138593	0.891411	1.27458	0.653601	0.122945	-0.531725	0.873299	0.575495	-0.980497	0.770058	0.271884	0.0456052	0.71693	0.951058
cg00408285	0.0561237	0.911121	1.19339	0.588194	0.0887991	0.857328	0.582236	0.171654	0.973828	0.652132	0.185971	-0.591476	0.614423	0.358422	-0.1238	0.762089	0.876286	0.508264	0.621825	0.432757	cg00408285	0.0307357	0.943426	0.632503	0.276492	0.0268078	0.724704	0.271528	0.0104753	0.945134	0.256371	0.000598145	0.711007	0.733462	0.36979	0.0223655	0.887329	-1.07718	0.737058	0.217693	-1.16192	0.704144	0.174263	-1.74501	0.268454	0.00288962	0.347132	0.705033	0.637528
cg00408365	0.00771118	0.978295	0.910144	0.667288	0.221533	0.485708	0.623625	0.454106	1.13408	0.607436	0.111142	-0.375493	0.63119	0.56513	-0.301242	0.753796	0.703265	0.037486	0.642152	0.9546	cg00408365	0.00487077	0.983437	0.746579	0.270237	0.00821399	0.711108	0.272309	0.0121353	0.772132	0.268671	0.00611842	1.30245	0.582661	0.0667733	0.0152261	0.961326	0.880648	0.799655	0.332586	-0.443461	0.885533	0.642825	0.480976	0.880624	0.613979	0.340148	0.705519	0.644427
cg00409104	0.0906229	0.626934	-0.772212	0.695664	0.309479	0.468246	0.62496	0.470969	1.67701	0.338539	0.00256854	-0.563671	0.617031	0.382466	0.367312	0.748897	0.64122	-0.88454	0.578151	0.157027	cg00409104	0.0731655	0.588797	-0.0458929	0.291718	0.875681	0.624045	0.27691	0.0290302	0.940266	0.256759	0.000644176	-0.630756	0.745596	0.430007	0.0660148	0.591944	-1.36044	0.608797	0.089151	1.8156	0.0961085	4.62436e-05	1.82001	0.0722506	1.47458e-05	-0.80579	0.649253	0.254544
cg00409552	0.0357053	0.944228	1.4606	0.477257	0.0222133	-0.279234	0.636163	0.67004	-0.020518	0.763717	0.979438	-0.148743	0.640537	0.821053	0.0725432	0.763188	0.927368	0.400602	0.629644	0.538911	cg00409552	0.0861737	0.840562	0.413598	0.285353	0.154002	0.527725	0.281231	0.066941	1.02054	0.250007	0.000176094	0.300188	0.779233	0.71335	0.0698769	0.876188	1.57462	0.462039	0.0270778	1.79309	0.171885	0.000477038	-1.69044	0.344871	0.00803442	-0.22302	0.712166	0.763285
cg00409700	0.016377	0.852067	0.697981	0.708616	0.362666	0.460925	0.625504	0.478123	0.736541	0.702081	0.334548	-0.263382	0.636838	0.687913	-0.701458	0.708044	0.360088	-0.579336	0.615579	0.36882	cg00409700	0.0340536	0.898029	0.722494	0.271656	0.0107311	0.754276	0.269772	0.00752567	0.986312	0.252976	0.00031226	-0.688726	0.736997	0.386111	0.025081	0.858295	1.08348	0.734747	0.214331	-1.14804	0.709812	0.181102	-1.38302	0.595943	0.0810724	0.661385	0.672157	0.357908
cg00410534	0.0603506	0.78344	0.647176	0.716608	0.401269	-0.17038	0.639998	0.795478	1.69483	0.323406	0.00193734	-0.589655	0.614598	0.359972	1.23646	0.573173	0.0743615	-0.432467	0.627533	0.506401	cg00410534	0.125334	0.735844	1.94292	0.0555056	8.35017e-35	0.742366	0.270489	0.00861333	1.59951	0.171834	3.77866e-12	0.304564	0.778949	0.709308	0.115765	0.656801	1.57335	0.463111	0.0273439	1.77842	0.206484	0.000998847	-1.59141	0.447427	0.0236539	-0.554235	0.68586	0.445629
cg00410650	0.0186051	0.852363	1.21323	0.581387	0.0819611	0.318612	0.63431	0.626334	0.429572	0.743356	0.584363	-0.762122	0.595329	0.229384	0.732465	0.702791	0.337471	-0.81855	0.58779	0.193931	cg00410650	0.0341366	0.923741	1.34935	0.213456	9.5312e-08	1.16057	0.236356	1.18725e-05	1.08633	0.243906	5.34949e-05	-1.02324	0.669118	0.177075	0.0412998	0.843397	1.68686	0.349221	0.00845908	1.79822	0.157917	0.000339226	1.79077	0.177814	0.000546812	1.21438	0.551009	0.0633631
cg00410883	0.00615953	0.98641	-1.17809	0.59331	0.0942856	-0.0949673	0.641559	0.885265	0.144774	0.761472	0.855481	0.427827	0.627851	0.51108	1.44184	0.486674	0.0251968	0.463773	0.625293	0.475334	cg00410883	0.00530376	0.981152	0.825438	0.265204	0.00318611	0.435091	0.284657	0.133243	0.828507	0.264996	0.00306365	1.46656	0.513573	0.0289683	0.0126922	0.956854	1.19259	0.691204	0.159541	1.27751	0.652171	0.121715	1.40023	0.58581	0.0751479	-0.469167	0.694867	0.521226
cg00411595	0.0336071	0.8449	1.42508	0.494833	0.0280608	0.440669	0.626962	0.498176	-1.44016	0.487498	0.0254739	-0.874058	0.579743	0.162564	0.792575	0.691836	0.295585	-0.260001	0.636977	0.691744	cg00411595	0.0678357	0.819356	1.13974	0.238549	1.84526e-05	0.760503	0.269391	0.00700596	1.36893	0.210729	5.20682e-08	-1.14308	0.635965	0.122395	0.0655166	0.802125	0.0134427	0.912846	0.988956	-1.14797	0.709842	0.181139	-1.21897	0.679604	0.147324	1.52694	0.425686	0.00889258
cg00414077	0.0281202	0.800063	1.40153	0.505918	0.0324111	0.620832	0.61152	0.333931	0.635144	0.7184	0.410661	0.190929	0.639417	0.771359	0.820579	0.686373	0.276984	0.195776	0.639271	0.765696	cg00414077	0.0362	0.84597	0.892064	0.260471	0.00130398	0.856631	0.263044	0.00212076	0.702263	0.272807	0.0133322	-1.17538	0.626076	0.109554	0.139639	0.682776	-0.412531	0.889263	0.666839	0.644113	0.854174	0.492762	-0.871375	0.802191	0.338451	1.10531	0.582887	0.099753
cg00416475	0.0261065	0.851761	0.850999	0.680172	0.257451	0.474491	0.624488	0.464905	1.19866	0.586402	0.0869498	-0.654829	0.607964	0.306739	1.11805	0.612367	0.117672	-0.228605	0.63818	0.727629	cg00416475	0.0339808	0.924515	1.22564	0.229104	2.69551e-06	0.601275	0.278003	0.0357866	1.03639	0.248585	0.00013365	-0.432269	0.768817	0.59431	0.0186985	0.868751	0.117495	0.910979	0.903602	0.445293	0.885303	0.641409	-1.33609	0.622134	0.098247	-0.192097	0.713452	0.795501
cg00416747	0.0265741	0.059165	1.10767	0.615505	0.122019	0.789643	0.591732	0.211642	0.428961	0.743415	0.584913	0.152415	0.640451	0.816701	1.15538	0.600707	0.102785	0.444643	0.626681	0.494212	cg00416747	0.0475603	0.208595	0.801404	0.266801	0.00430395	0.0986022	0.291434	0.73665	0.868054	0.262229	0.00181818	-0.525984	0.759021	0.514238	0.0557611	0.125741	1.10681	0.726	0.202059	-0.247292	0.904458	0.798071	1.42431	0.571109	0.0672003	-0.589777	0.681612	0.415558
cg00416882	0.13286	0.713329	1.646	0.363018	0.0039575	-0.151326	0.640476	0.817992	-0.195805	0.759568	0.805187	-0.628228	0.610764	0.327908	0.21749	0.758584	0.783981	-0.244179	0.637603	0.709761	cg00416882	0.0866024	0.774258	1.17919	0.234343	7.89702e-06	0.457136	0.283905	0.114202	0.807035	0.266432	0.00401506	-0.358256	0.775133	0.660233	0.0676963	0.797614	-0.645858	0.853844	0.491508	-1.76153	0.23997	0.00183361	-0.888662	0.797435	0.327548	-0.97079	0.616159	0.159132
cg00417419	0.0119769	0.0585332	1.51462	0.448315	0.0148858	0.707114	0.602079	0.267423	-1.27697	0.558176	0.0621356	-0.327766	0.633843	0.616323	-0.520406	0.733619	0.504714	-0.353054	0.632483	0.588985	cg00417419	0.0525346	0.145943	0.67936	0.274065	0.0169096	0.270191	0.289064	0.354819	0.752208	0.269897	0.00770552	-0.303216	0.779037	0.710553	0.0291742	0.0523613	-0.0238123	0.912793	0.980437	-0.75508	0.831142	0.415008	0.785236	0.824127	0.394642	0.431802	0.698319	0.555925
cg00418183	0.0799706	0.712357	1.09122	0.620381	0.129082	0.791775	0.591447	0.210303	1.1616	0.598706	0.100417	-0.267104	0.636683	0.683703	0.764097	0.697156	0.315101	0.515428	0.621235	0.426081	cg00418183	0.112514	0.736004	0.454277	0.284005	0.116548	0.460688	0.28378	0.111339	0.831303	0.264805	0.0029557	0.19722	0.784691	0.809942	0.0566897	0.790976	1.74089	0.275064	0.00318985	-0.21501	0.906519	0.824168	1.8054	0.135876	0.000185439	-0.284442	0.709033	0.70026
cg00418613	0.0603475	0.864457	0.0678611	0.76326	0.932047	0.581019	0.61542	0.367368	0.62636	0.719684	0.417577	0.762387	0.595295	0.229209	-0.747247	0.700193	0.326927	0.0848784	0.641701	0.897394	cg00418613	0.0195129	0.913789	0.988317	0.252806	0.00030221	1.00366	0.251489	0.000234495	0.241945	0.289607	0.407797	1.29364	0.585923	0.0693467	0.0667858	0.834677	0.555243	0.869632	0.557885	1.79184	0.175093	0.00051389	1.81336	0.106139	6.88444e-05	-0.485698	0.693243	0.506155
cg00418913	0.0111605	0.976559	-0.0228369	0.763706	0.977114	-0.523531	0.620557	0.418591	0.615712	0.721214	0.426027	0.51814	0.62101	0.423566	-0.0428078	0.763563	0.957112	-0.412541	0.628873	0.526629	cg00418913	0.0217132	0.966682	1.68514	0.15301	1.73045e-14	0.531822	0.281063	0.0647706	1.17866	0.234402	7.99146e-06	0.866386	0.705066	0.265151	0.0107743	0.951736	-0.992409	0.766234	0.264955	-1.20585	0.68543	0.153349	-0.362227	0.894724	0.706305	0.898311	0.631669	0.197982
cg00420347	0.0193946	0.7656	1.08353	0.622624	0.132462	0.924706	0.571832	0.136929	1.1386	0.606023	0.109334	0.102132	0.641449	0.876665	1.16694	0.596973	0.0984084	0.29182	0.635597	0.655961	cg00420347	0.0269972	0.81765	1.00271	0.25157	0.000238215	0.059442	0.291664	0.839406	0.991277	0.252554	0.000287908	0.468558	0.765265	0.562821	0.0880797	0.705568	1.76309	0.237087	0.00174607	1.77113	0.221609	0.00132886	0.270443	0.9028	0.779434	-0.105559	0.716026	0.886954
cg00420879	0.0755768	0.773809	0.139238	0.761644	0.860966	0.0863705	0.641681	0.895598	1.49464	0.459356	0.0173839	0.287053	0.635814	0.661282	1.22921	0.575766	0.0766869	-0.478725	0.624165	0.460815	cg00420879	0.0937733	0.711833	1.10918	0.241661	3.43179e-05	0.619506	0.277131	0.030285	0.867449	0.262273	0.00183317	-0.701145	0.735043	0.376976	0.0766759	0.743054	1.18059	0.696338	0.165239	-1.80821	0.126196	0.000137836	-0.585034	0.864735	0.535796	-0.891507	0.633044	0.201877
cg00421335	0.107999	0.613141	0.354948	0.74989	0.652705	-0.377444	0.631073	0.563074	1.41276	0.500686	0.0302888	-0.507755	0.621867	0.433234	-0.292897	0.754344	0.711211	0.957028	0.566489	0.122026	cg00421335	0.0948792	0.62204	1.11887	0.240687	2.82821e-05	0.431691	0.28477	0.136379	0.850804	0.263455	0.00229165	0.67389	0.73928	0.39715	0.0988059	0.649447	-0.369223	0.894009	0.700788	-1.81728	0.0877836	3.21656e-05	-1.82244	0.0548571	4.89607e-06	-0.680532	0.669422	0.343188
cg00422311	0.0811086	0.750995	0.987565	0.64868	0.17873	1.34284	0.481849	0.0192234	1.2342	0.573984	0.0750818	0.308102	0.634829	0.637899	-0.283309	0.754954	0.720371	1.07934	0.54406	0.0753859	cg00422311	0.0525245	0.83587	0.54767	0.280401	0.0568982	1.01123	0.250828	0.000206426	0.542748	0.280608	0.0592561	-1.26465	0.596376	0.0782222	0.065732	0.764938	1.21849	0.679817	0.147541	-1.75168	0.257364	0.00243484	0.696248	0.843886	0.455703	-1.194	0.557335	0.0693936
cg00422714	0.00814361	0.985925	1.04909	0.632378	0.148196	-0.22492	0.638311	0.731876	-0.672182	0.712761	0.382052	-0.475663	0.624399	0.463771	-0.35166	0.750148	0.65577	-0.474978	0.624451	0.464434	cg00422714	0.00535279	0.983757	1.02214	0.249865	0.000171319	0.392143	0.28601	0.177003	1.0236	0.249735	0.000167073	0.647428	0.74321	0.417175	0.194994	0.837784	0.933426	0.784546	0.29993	0.792137	0.822474	0.39003	1.33768	0.621276	0.0976386	0.767813	0.655794	0.279983
cg00423055	0.0230229	0.835987	0.638825	0.717856	0.407778	0.318513	0.634315	0.626443	1.53917	0.434157	0.0121425	0.569399	0.616505	0.377446	1.13366	0.607564	0.111307	-0.203382	0.639033	0.756831	cg00423055	0.0377825	0.900197	-0.00299402	0.291796	0.991858	0.63554	0.276341	0.0260452	0.721184	0.271732	0.0108852	-1.20488	0.616656	0.0985253	0.0137166	0.854002	0.629954	0.85681	0.502979	-1.45742	0.54983	0.0569413	-0.406094	0.890003	0.671862	-0.509961	0.690749	0.484359
cg00423114	0.0451138	0.810743	1.00592	0.643964	0.169298	0.21039	0.638806	0.748687	1.18737	0.590219	0.0909346	-0.197396	0.639221	0.763806	1.12698	0.609633	0.114008	-0.186609	0.639545	0.776415	cg00423114	0.0444049	0.865281	1.03689	0.24854	0.000132487	0.756989	0.269607	0.00729527	1.07878	0.244633	6.17274e-05	0.707552	0.734019	0.372301	0.0302721	0.825433	1.59578	0.443512	0.0227974	1.20785	0.684547	0.152422	0.303105	0.900203	0.753262	0.247091	0.71103	0.738421
cg00423364	0.102396	0.676904	1.79165	0.219849	0.000183581	0.121891	0.641104	0.853013	1.0591	0.629591	0.143521	-0.473426	0.624569	0.465937	0.0998434	0.762674	0.900124	-0.435803	0.627302	0.503049	cg00423364	0.146297	0.50893	1.58979	0.173784	6.38655e-12	0.392974	0.285986	0.176068	1.1287	0.239687	2.31715e-05	0.459957	0.766135	0.570231	0.144468	0.643258	1.72747	0.295451	0.00426746	1.82377	0.0424587	1.7562e-06	1.82439	0.0351411	8.23895e-07	0.497051	0.692092	0.495907
cg00423486	0.0764067	0.813094	1.57716	0.410807	0.00856714	0.121055	0.64112	0.854012	0.551457	0.729828	0.478493	-0.102102	0.64145	0.876701	-0.075041	0.763148	0.924872	-0.278023	0.636216	0.671401	cg00423486	0.0479021	0.867205	0.388218	0.286127	0.181465	0.669	0.274619	0.0187776	0.795147	0.267208	0.00464616	0.556061	0.755439	0.48945	0.0436848	0.814128	1.55188	0.480884	0.0320625	1.79721	0.160765	0.000364505	1.78789	0.18492	0.00064028	-0.963269	0.617843	0.162939
cg00423597	0.119612	0.900933	1.7246	0.296016	0.00112492	1.11571	0.536675	0.0643136	0.83177	0.684125	0.269715	0.817898	0.587881	0.19432	1.65901	0.353006	0.0033273	-0.522601	0.620636	0.419447	cg00423597	0.0440195	0.923248	1.41933	0.20335	9.77233e-09	0.40837	0.285516	0.159393	0.981169	0.25341	0.00033944	1.44419	0.524031	0.0330316	0.0766599	0.845538	-1.6787	0.358926	0.00946885	1.77962	0.20388	0.000948991	1.73885	0.278265	0.00334352	0.64822	0.673987	0.368203
cg00423871	0.0919844	0.804353	-0.764042	0.697166	0.315139	-0.0234233	0.642219	0.971623	-0.977982	0.651095	0.183765	0.000550659	0.642262	0.999333	-0.817684	0.686949	0.278879	-0.0533155	0.64204	0.935458	cg00423871	0.0476696	0.861254	1.8426	0.106476	9.07243e-22	0.622733	0.276974	0.0293884	1.01239	0.250726	0.000202394	-0.38375	0.773097	0.637285	0.0318244	0.817485	1.6843	0.352299	0.00876978	1.77916	0.204898	0.000968243	1.77881	0.205655	0.000982774	0.736465	0.660911	0.301935
cg00425078	0.145677	0.704869	1.5005	0.456163	0.0166264	0.280337	0.636114	0.668802	0.642967	0.717239	0.404544	0.607097	0.612897	0.345274	0.691688	0.709644	0.367353	0.281455	0.636065	0.667549	cg00425078	0.131737	0.624261	1.43865	0.200377	4.90177e-09	0.425469	0.284973	0.142261	0.785139	0.267851	0.00524313	0.210909	0.784097	0.796953	0.135926	0.494556	-1.59782	0.441671	0.0224033	-1.82048	0.0692377	1.24337e-05	-1.82277	0.0520269	3.96075e-06	-0.563092	0.684828	0.438048
cg00425636	0.148746	0.687901	-0.382048	0.747667	0.627612	-0.19772	0.639211	0.763428	-0.313256	0.75298	0.691864	-0.781408	0.592824	0.216861	-1.28033	0.556891	0.0611792	0.450819	0.62624	0.488082	cg00425636	0.0914409	0.691284	1.35005	0.21336	9.33233e-08	0.543471	0.280578	0.0589049	0.842571	0.26403	0.00255389	0.953114	0.686162	0.214178	0.0359815	0.752658	-1.66644	0.37293	0.0110873	-1.73375	0.286116	0.0037443	1.77091	0.222044	0.00133943	-0.52426	0.689218	0.471701
cg00427150	0.157952	0.846711	1.30595	0.546885	0.0541756	0.457542	0.625752	0.481446	1.40738	0.503201	0.031293	-0.523383	0.62057	0.418727	1.55221	0.42635	0.0108258	0.261646	0.63691	0.689879	cg00427150	0.0656069	0.898358	1.70318	0.148605	4.46808e-15	0.21505	0.290068	0.462233	1.11034	0.241545	3.35377e-05	0.456059	0.766523	0.5736	0.0662577	0.832414	0.398914	0.890814	0.677475	-0.606949	0.860951	0.51971	-1.45821	0.549308	0.0567071	0.465847	0.695186	0.524275
cg00428526	0.0731357	0.83482	1.09176	0.620223	0.128848	0.42197	0.628247	0.517014	1.45716	0.479006	0.0227428	-0.978766	0.562763	0.112627	1.13923	0.605827	0.109087	-0.410203	0.629026	0.529024	cg00428526	0.0389519	0.902171	1.50946	0.188714	2.97077e-10	0.524254	0.281372	0.0688249	0.990167	0.252648	0.000293195	-0.0386046	0.788653	0.962548	0.0900809	0.765258	-0.353468	0.8956	0.713225	-1.77526	0.213183	0.00113625	-0.763675	0.829176	0.409168	0.0587863	0.716793	0.936932
cg00431336	0.0268642	0.828256	0.996288	0.646453	0.174212	0.0788933	0.641777	0.904598	1.19123	0.588923	0.0895625	-0.463879	0.625285	0.475231	0.0507115	0.763482	0.9492	-0.047587	0.642085	0.942382	cg00431336	0.0386234	0.85851	0.622308	0.276995	0.0295052	0.750051	0.270028	0.00789708	0.709615	0.272393	0.0123306	0.551359	0.756013	0.493294	0.0237372	0.839793	1.76037	0.242098	0.00190036	-1.27019	0.655735	0.124801	0.148654	0.90984	0.878138	0.502026	0.691579	0.491444
cg00431699	0.104476	0.448715	0.444608	0.741881	0.570894	0.319838	0.634248	0.62499	1.33606	0.534624	0.0465869	-0.103184	0.641432	0.875403	-0.831612	0.684156	0.269817	-0.103152	0.641433	0.875441	cg00431699	0.0932936	0.510464	0.821518	0.265468	0.0033488	0.466969	0.283557	0.10641	0.978008	0.253676	0.000357187	1.32035	0.575906	0.0617192	0.124478	0.430267	-0.413491	0.889151	0.666091	1.81763	0.0859746	2.95912e-05	1.82076	0.0673609	1.11382e-05	-0.632309	0.676143	0.380831
cg00432059	0.0112745	0.0478315	0.247187	0.757067	0.75513	0.322682	0.634104	0.621876	0.736967	0.702007	0.334243	-0.274336	0.636376	0.675547	0.298487	0.753979	0.705886	0.674115	0.605852	0.291881	cg00432059	0.0106909	0.0522906	0.679616	0.274051	0.0168655	0.479466	0.283103	0.0971015	0.840509	0.264173	0.00262358	-0.191362	0.784932	0.815512	0.0293426	0.0464174	1.63527	0.405966	0.0157584	-1.77629	0.211035	0.00109072	-1.80943	0.121739	0.000119318	0.429875	0.698489	0.557738
cg00435692	0.223305	0.371853	1.21431	0.581012	0.0815993	0.971629	0.563998	0.115658	1.73164	0.289089	0.000973031	0.128024	0.640984	0.845694	0.881273	0.673716	0.238723	1.15558	0.52817	0.0535266	cg00435692	0.0603427	0.101009	1.08972	0.243577	5.01394e-05	0.441552	0.284441	0.127432	1.68499	0.153047	1.74959e-14	0.99244	0.676806	0.192911	0.211353	0.380519	1.06924	0.739941	0.221961	-1.82494	0.0269854	2.8644e-07	-1.82391	0.0408407	1.50333e-06	-0.476468	0.694157	0.514548
cg00437228	0.0865534	0.828941	0.544764	0.730666	0.484099	-0.108828	0.641339	0.868638	1.51527	0.447948	0.0148083	-0.836512	0.585256	0.183402	1.39868	0.507231	0.032964	-0.658236	0.607596	0.304084	cg00437228	0.069858	0.817428	1.14671	0.237822	1.5948e-05	0.480581	0.283062	0.0963028	1.18799	0.233375	6.48421e-06	-0.36137	0.774892	0.657417	0.0850744	0.82538	1.77403	0.215731	0.0011921	1.82026	0.0707013	1.35199e-05	1.82471	0.030615	4.7456e-07	0.407386	0.700412	0.579051
cg00438215	0.0440266	0.0696276	1.04055	0.634725	0.152248	1.15331	0.528666	0.0541036	-0.0941756	0.762794	0.905774	0.0358114	0.642162	0.956626	-0.245785	0.757143	0.756487	-0.00857945	0.642256	0.989605	cg00438215	0.0757561	0.212569	0.598058	0.278154	0.0368382	-0.318729	0.287987	0.274157	0.802642	0.266721	0.00423895	-1.26631	0.59579	0.0776982	0.0539048	0.113751	-0.581502	0.865331	0.538402	-1.48866	0.528496	0.0479849	1.68325	0.353557	0.00889936	1.13588	0.574429	0.0885198
cg00438946	0.12462	0.535473	1.76951	0.24794	0.000381182	-0.083418	0.64172	0.899151	0.741423	0.701224	0.331063	-0.15024	0.640502	0.819278	-0.892873	0.671165	0.231738	0.623271	0.611272	0.331938	cg00438946	0.0839917	0.567956	0.194912	0.290377	0.505426	0.610175	0.277581	0.0330059	0.796192	0.26714	0.0045874	-0.818128	0.714609	0.295873	0.0783888	0.475374	-0.667873	0.8496	0.475762	1.80522	0.136494	0.000188847	-1.80976	0.120511	0.000114562	-0.491434	0.692665	0.500967
cg00439318	0.0169994	0.908591	0.0914611	0.762849	0.908481	-0.220539	0.638464	0.736934	-0.990468	0.647942	0.177219	-1.28962	0.496174	0.0265313	-0.178781	0.760267	0.821908	-1.11008	0.537841	0.0659488	cg00439318	0.017619	0.950501	1.38007	0.209143	3.65115e-08	1.04062	0.248201	0.00012403	1.14435	0.238069	1.67594e-05	0.352057	0.775606	0.665848	0.0127506	0.919799	0.627733	0.857217	0.504587	0.316677	0.899034	0.742433	0.096324	0.9116	0.920935	0.337016	0.705734	0.647528
cg00439790	0.151353	0.308036	1.22779	0.576273	0.0771491	0.28631	0.635848	0.662113	0.354798	0.749902	0.652845	0.0293222	0.642195	0.964481	0.458304	0.740491	0.55872	0.660615	0.607337	0.302238	cg00439790	0.105586	0.670471	1.2878	0.221567	5.53161e-07	0.140096	0.291064	0.632567	0.969576	0.254379	0.000408707	0.986503	0.678251	0.196047	0.201065	0.510944	1.75088	0.258729	0.00248765	-1.77623	0.211148	0.00109308	-1.80149	0.148289	0.000263447	-0.957648	0.61909	0.165819
cg00441899	0.00940747	0.965707	0.875695	0.674927	0.24212	0.361906	0.631983	0.579527	1.57622	0.411405	0.00864588	0.334885	0.633471	0.60858	1.03205	0.637033	0.156339	0.274218	0.636381	0.67568	cg00441899	0.0201322	0.962684	1.52437	0.18609	1.54576e-10	0.460357	0.283792	0.111603	1.0725	0.245233	6.94482e-05	0.554913	0.75558	0.490387	0.0148719	0.906228	0.828906	0.813365	0.365776	-0.727901	0.837182	0.433654	-0.831776	0.812632	0.363905	0.554743	0.685801	0.445192
cg00443946	0.151147	0.701237	1.02489	0.638957	0.159834	-0.0428495	0.642119	0.948111	-0.522543	0.733365	0.502892	-0.00299398	0.642261	0.996372	-1.30746	0.546281	0.0537771	0.36313	0.631913	0.578224	cg00443946	0.0330537	0.93207	0.469371	0.283471	0.104569	1.01867	0.250173	0.000181861	1.02383	0.249714	0.000166391	0.73505	0.729502	0.352536	0.0912289	0.676814	-1.64823	0.392643	0.0137203	1.72855	0.293878	0.0041756	-1.81514	0.0982551	5.05242e-05	0.953019	0.62011	0.168212
cg00443981	0.0172302	0.972076	-0.0973756	0.762727	0.902583	0.908211	0.574469	0.144969	0.875382	0.674995	0.242312	-0.165152	0.640135	0.801643	1.21735	0.57995	0.0805821	0.305829	0.634938	0.640409	cg00443981	0.112893	0.826166	1.69577	0.150438	7.88524e-15	0.821253	0.265486	0.00336005	1.19758	0.232307	5.21305e-06	0.117431	0.787352	0.886325	0.054332	0.92651	-1.13173	0.716331	0.18928	1.14695	0.710252	0.181644	0.198254	0.907473	0.837758	0.716921	0.663973	0.316048
cg00444360	0.0477022	0.876959	1.68317	0.333397	0.00233696	0.297266	0.635345	0.6499	1.74373	0.276709	0.000744502	0.428241	0.627822	0.510662	0.953357	0.657154	0.197046	0.0482171	0.642081	0.94162	cg00444360	0.0181206	0.932971	0.452448	0.284068	0.118067	1.12454	0.240112	2.52232e-05	0.449859	0.284158	0.120243	-0.134894	0.786886	0.869523	0.0670459	0.853671	-1.54565	0.485876	0.033498	1.67196	0.366698	0.0103427	1.36838	0.604331	0.0862697	0.16574	0.714396	0.823174
cg00444740	0.0539418	0.880876	1.22664	0.576679	0.0775214	0.282741	0.636008	0.666108	1.39217	0.510206	0.0342477	-0.296162	0.635397	0.651127	-0.00155062	0.763762	0.998446	-0.390764	0.630262	0.549122	cg00444740	0.0264129	0.939059	0.403196	0.285676	0.164863	1.03304	0.248888	0.000141756	0.953824	0.25567	0.000523253	0.159429	0.786121	0.84599	0.0648078	0.885072	-0.971107	0.773027	0.277395	0.278753	0.902168	0.772761	0.372356	0.893684	0.69832	-0.837951	0.64341	0.234004
cg00444847	0.132255	0.12113	0.580798	0.726025	0.454227	-0.635978	0.609962	0.32166	0.245261	0.757171	0.756994	0.360368	0.632071	0.581166	0.90841	0.667681	0.222547	-0.625604	0.611034	0.330038	cg00444847	0.0206802	0.0394574	0.618523	0.277179	0.0305625	0.522918	0.281426	0.0695608	0.800438	0.266864	0.00435529	-0.81259	0.715662	0.299503	0.0288638	0.0677213	1.03453	0.752176	0.241011	1.81929	0.0766935	1.87263e-05	1.43312	0.565576	0.0643964	-0.294774	0.70843	0.689801
cg00445232	0.280068	0.48707	0.121706	0.762145	0.878367	-0.207658	0.638896	0.751858	1.23308	0.574386	0.0754415	0.445034	0.626653	0.493823	1.04218	0.63428	0.15147	-0.361597	0.632001	0.579856	cg00445232	0.102912	0.455958	0.482062	0.283007	0.09525	0.122479	0.291237	0.676043	0.96281	0.254937	0.000454802	0.786094	0.720577	0.317167	0.121912	0.326896	-1.78031	0.202377	0.000921083	-1.80959	0.121174	0.000117113	-1.82003	0.0721338	1.46506e-05	-0.685955	0.66863	0.339073
cg00445305	0.0752015	0.824127	-0.68611	0.710546	0.37153	1.13924	0.531707	0.0577793	-0.876074	0.674845	0.241889	0.924346	0.57189	0.137102	0.144344	0.761486	0.855907	-0.693511	0.603659	0.277357	cg00445305	0.021826	0.921327	1.25503	0.225618	1.30316e-06	0.774205	0.268542	0.00597093	0.324345	0.287851	0.265678	0.550517	0.756115	0.493983	0.0153866	0.856603	1.10762	0.725693	0.20164	-0.0480587	0.912555	0.960525	-0.324259	0.898358	0.736395	0.672132	0.670633	0.349608
cg00445591	0.0207752	0.896094	0.63467	0.71847	0.411034	0.57676	0.61582	0.371045	1.61132	0.38808	0.00599738	0.487393	0.623494	0.452495	0.633995	0.718569	0.411564	0.381961	0.630802	0.558327	cg00445591	0.027705	0.915576	1.56303	0.178983	2.51798e-11	1.08229	0.244297	5.77718e-05	0.934583	0.25721	0.000701944	1.51806	0.487992	0.0208266	0.074316	0.858491	1.74774	0.263982	0.00269911	1.78734	0.186234	0.0006588	1.79067	0.178066	0.000549931	0.962566	0.618	0.163298
cg00446003	0.00683249	0.97681	-0.487559	0.73737	0.533029	-0.585564	0.614989	0.363466	0.484706	0.737683	0.535515	-0.0433467	0.642115	0.947509	0.625274	0.719842	0.418436	0.26706	0.636685	0.683753	cg00446003	0.00997205	0.962813	0.851177	0.263429	0.00228037	0.749004	0.270091	0.00799153	1.33961	0.214786	1.27691e-07	1.43391	0.528716	0.0350104	0.0154466	0.952161	-0.660435	0.851052	0.481065	-0.640552	0.854843	0.495326	-0.641942	0.854582	0.494325	-1.1462	0.571493	0.0849129
cg00446595	0.0111671	0.972996	0.827896	0.684907	0.27222	0.484444	0.623724	0.455317	-0.479078	0.738296	0.540431	1.5969	0.396851	0.00242304	-0.800582	0.690298	0.290206	-0.392672	0.630144	0.547136	cg00446595	0.0106664	0.971141	0.855161	0.263148	0.00216277	0.970038	0.25434	0.000405721	1.30135	0.219839	3.82156e-07	0.7174	0.732424	0.365166	0.0254846	0.950365	-0.0192939	0.91282	0.984149	-1.69524	0.338935	0.00748166	-0.947656	0.780269	0.291342	0.591688	0.681375	0.413968
cg00446807	0.0821029	0.702769	1.4825	0.465867	0.019022	-0.580062	0.61551	0.368193	0.198772	0.759439	0.802279	-0.240896	0.637728	0.713517	1.72105	0.299441	0.00120711	-0.011472	0.642251	0.9861	cg00446807	0.0651175	0.768645	1.15982	0.236435	1.20637e-05	0.733769	0.270999	0.00948043	1.3786	0.209354	3.82761e-08	-0.198934	0.784619	0.808313	0.0972858	0.673593	0.761089	0.829771	0.410922	-1.81145	0.114008	9.17083e-05	-1.81902	0.078249	2.02944e-05	-0.677638	0.669841	0.345393
cg00448191	0.115192	0.583037	1.59504	0.399136	0.0071497	-0.271029	0.636517	0.679273	0.50995	0.734841	0.513664	-0.251503	0.637318	0.701403	0.314875	0.752867	0.690332	-0.422618	0.628203	0.516356	cg00448191	0.102975	0.534435	0.164318	0.290789	0.574766	0.215848	0.290055	0.460564	0.887482	0.260812	0.00139069	-1.34424	0.56662	0.0553403	0.0611345	0.429039	-1.7052	0.326205	0.00639512	1.59962	0.440047	0.02206	-1.81276	0.108664	7.56489e-05	-0.389671	0.70185	0.596042
cg00448560	0.124305	0.605518	-0.00820573	0.763755	0.991776	0.0892025	0.641642	0.892192	1.81685	0.182138	5.87481e-05	-0.331743	0.633636	0.611993	-1.63738	0.369455	0.00441419	-0.423723	0.628129	0.515235	cg00448560	0.0720886	0.728791	0.497801	0.282414	0.0846008	0.477729	0.283167	0.0983564	0.923909	0.258047	0.000823137	-1.27465	0.592819	0.0750914	0.131483	0.636139	-1.79516	0.166386	0.000418539	-1.80702	0.130396	0.00015719	-1.68401	0.352649	0.00880571	0.941151	0.622694	0.174436
cg00448814	0.12349	0.534479	1.82172	0.173844	4.43284e-05	0.62845	0.610741	0.327728	1.63055	0.374453	0.00479907	-0.499562	0.62253	0.440935	0.624931	0.719891	0.418707	0.230721	0.638104	0.725194	cg00448814	0.119544	0.515578	1.13165	0.239384	2.18119e-05	0.129773	0.291168	0.657905	0.870389	0.262061	0.00176126	0.702325	0.734855	0.376113	0.0478769	0.431537	1.67301	0.365499	0.010204	1.77974	0.203637	0.000944438	1.78159	0.199535	0.000870002	-0.147275	0.714974	0.842664
cg00449067	0.134137	0.593082	1.01981	0.64031	0.162339	0.170685	0.63999	0.795119	0.776417	0.694883	0.306585	-0.222329	0.638402	0.734866	0.82906	0.684673	0.271467	-0.29659	0.635377	0.650652	cg00449067	0.0828822	0.663128	0.315249	0.28807	0.279501	0.538576	0.280783	0.0613154	1.015	0.250497	0.00019362	0.819721	0.714305	0.294833	0.104979	0.519272	0.231225	0.90552	0.811045	1.34863	0.615331	0.0935129	-1.81532	0.0974218	4.88286e-05	0.184231	0.713749	0.803741
cg00449344	0.0409918	0.931707	1.58202	0.407681	0.00816575	0.410037	0.629037	0.529195	-0.647488	0.716561	0.401026	1.65612	0.371789	0.00122664	0.405725	0.745586	0.605941	-0.252698	0.637271	0.700043	cg00449344	0.0305414	0.951555	-0.308111	0.288238	0.290672	0.740923	0.270575	0.0087539	1.0271	0.249422	0.000157236	0.710912	0.733478	0.369859	0.0330226	0.920931	0.80708	0.818834	0.380108	-1.50129	0.519485	0.0445647	-0.12051	0.91088	0.901135	1.28559	0.527426	0.0449241
cg00450275	0.0186977	0.830679	0.831139	0.684252	0.270123	1.15935	0.527343	0.0525769	0.510489	0.734779	0.513202	0.208363	0.638873	0.75104	0.874323	0.675223	0.24296	0.524425	0.620482	0.417768	cg00450275	0.0225991	0.929367	0.782213	0.268037	0.00542991	0.149066	0.290967	0.610884	0.737319	0.270789	0.00911363	-0.45596	0.766533	0.573686	0.0164877	0.861753	1.10523	0.7266	0.202878	-0.0981321	0.911551	0.919454	-1.3488	0.61524	0.0934508	1.04152	0.599433	0.125865
cg00450695	0.0715245	0.602486	1.61399	0.38623	0.00582105	0.150396	0.640498	0.819094	0.168984	0.760641	0.831558	-0.637903	0.609761	0.320119	-0.609918	0.722034	0.430654	-0.166595	0.640097	0.79994	cg00450695	0.0820704	0.610504	0.432944	0.284728	0.135217	0.293055	0.288579	0.315174	1.04673	0.247642	0.000111239	1.18965	0.621566	0.104135	0.0710882	0.587351	-1.74552	0.267624	0.0028535	-1.75561	0.250586	0.0021851	-0.131579	0.910497	0.892084	-0.937837	0.623408	0.176198
cg00451413	0.0314017	0.850894	1.16744	0.596808	0.0982189	0.253922	0.637222	0.69865	1.23155	0.574931	0.075931	0.390137	0.630301	0.549776	1.36869	0.520689	0.0391325	0.370867	0.631463	0.570015	cg00451413	0.0236088	0.907152	1.38356	0.208641	3.26123e-08	0.826429	0.265137	0.0031461	0.717292	0.271956	0.0113542	-0.381384	0.773292	0.639403	0.078169	0.823246	1.15066	0.70875	0.179803	-1.12762	0.71795	0.191365	-1.28243	0.649751	0.119658	-0.202563	0.713039	0.784565
cg00452755	0.0538525	0.637173	0.124296	0.762075	0.875793	0.26465	0.636786	0.686479	1.32794	0.537988	0.0485669	-0.756835	0.596003	0.232891	-0.834543	0.683562	0.26793	0.465369	0.625175	0.473775	cg00452755	0.05137	0.69541	0.558922	0.279917	0.0517909	1.03414	0.24879	0.000139064	1.49282	0.191571	5.99108e-10	0.247432	0.782316	0.762503	0.0341046	0.657563	0.225268	0.905896	0.815862	-1.75266	0.2557	0.00237161	-1.47777	0.536079	0.0510256	1.13096	0.575815	0.0902734
cg00453272	0.038743	0.849061	1.48104	0.466642	0.0192257	0.930869	0.570831	0.134001	1.00893	0.643176	0.167772	0.134788	0.640846	0.837636	0.768353	0.696376	0.312147	0.270915	0.636522	0.679401	cg00453272	0.0535623	0.856246	0.699735	0.272948	0.0136922	0.808013	0.266368	0.00396665	0.951825	0.255832	0.000539692	0.889467	0.70026	0.251047	0.0261795	0.863653	-0.34077	0.896829	0.72328	-1.15862	0.705501	0.175879	-1.41877	0.574546	0.0689924	0.443507	0.69727	0.544963
cg00453349	0.0100218	0.027494	0.239977	0.757453	0.762114	0.590531	0.614514	0.359226	0.372799	0.748445	0.636143	0.359825	0.632102	0.581745	0.830733	0.684335	0.270385	0.297543	0.635332	0.649592	cg00453349	0.00906678	0.0471434	0.649419	0.275638	0.0227871	0.530237	0.281128	0.0656038	0.738091	0.270743	0.00903552	-1.799	0.287791	0.000777047	0.0195685	0.0412871	-0.0520058	0.912501	0.957284	0.729811	0.836766	0.432336	0.456759	0.883842	0.632564	0.473056	0.69449	0.517665
cg00454719	0.0864295	0.662916	0.965102	0.654291	0.19065	0.773077	0.593915	0.222218	1.68252	0.33395	0.00236096	-0.343413	0.633014	0.599352	-1.3889	0.51169	0.0349044	-0.391134	0.630239	0.548737	cg00454719	0.0837317	0.619162	0.859914	0.262812	0.00202953	0.14255	0.291038	0.626603	1.08852	0.243694	5.13056e-05	0.253649	0.781984	0.756671	0.0833366	0.639728	-0.592471	0.863468	0.530322	1.81859	0.0807162	2.29812e-05	1.82256	0.0538696	4.55275e-06	-0.749307	0.658845	0.292839
cg00454856	0.00385436	0.988168	0.267749	0.7559	0.735296	0.894601	0.576601	0.151827	-0.214313	0.758735	0.787081	-0.537564	0.619357	0.405774	0.194717	0.759615	0.806254	0.0981984	0.64151	0.881385	cg00454856	0.00676076	0.97894	1.16767	0.235594	1.01771e-05	0.889303	0.260677	0.00135563	1.32251	0.217077	2.10494e-07	1.09237	0.650649	0.144178	0.0121431	0.970168	-0.310767	0.899549	0.747145	1.51715	0.507833	0.0404377	0.473202	0.881676	0.619931	-0.138983	0.715211	0.851441
cg00454864	0.0529228	0.779385	1.18249	0.591851	0.0926899	0.50291	0.622261	0.43778	1.73642	0.284265	0.000877812	-0.634193	0.610147	0.323093	0.461176	0.740193	0.556179	0.041731	0.642126	0.949464	cg00454864	0.0697494	0.658314	1.00567	0.251314	0.000226708	0.469996	0.283448	0.104095	0.779218	0.268226	0.00562701	-0.0179928	0.788776	0.982541	0.079704	0.748752	1.80317	0.143107	0.000228363	1.82258	0.0536792	4.4887e-06	1.82155	0.0618086	7.89322e-06	1.3664	0.49756	0.0286609
cg00455331	0.144145	0.430623	1.83774	0.143001	1.36434e-05	-0.513769	0.621373	0.427622	-1.2182	0.579654	0.0803	0.778386	0.593221	0.218795	-0.430767	0.743241	0.583289	0.41828	0.628494	0.520767	cg00455331	0.0855806	0.596596	0.14779	0.290981	0.613948	0.458089	0.283872	0.113428	0.753514	0.269818	0.00759149	-0.0418963	0.788625	0.959356	0.0779443	0.413224	-1.67394	0.36444	0.0100826	-1.80496	0.137349	0.000193645	-1.78794	0.184792	0.000638493	-0.370058	0.703365	0.615053
cg00455747	0.0604045	0.791232	0.878484	0.674323	0.240418	0.355928	0.632322	0.585908	-0.813346	0.687807	0.281731	0.121778	0.641106	0.853149	-0.506195	0.735274	0.516893	-0.0876762	0.641663	0.894028	cg00455747	0.0281004	0.87516	0.128223	0.291183	0.661744	0.915656	0.258686	0.000929371	1.02761	0.249377	0.000155864	0.668934	0.740029	0.400868	0.023525	0.827835	1.06312	0.742144	0.225277	-1.55472	0.478584	0.0314176	-1.04777	0.747582	0.233675	0.888933	0.633561	0.203361
cg00456395	0.0169692	0.801317	0.912881	0.666664	0.219938	0.67276	0.606003	0.292912	-0.072496	0.763189	0.927415	-1.16506	0.526084	0.0511615	0.107369	0.762504	0.892627	-0.174651	0.639883	0.790451	cg00456395	0.021223	0.830301	1.57538	0.176614	1.35413e-11	1.01681	0.250337	0.000187731	1.4616	0.196734	2.07698e-09	-0.0118101	0.788796	0.98854	0.0194304	0.78413	1.60901	0.431404	0.0203022	1.61758	0.42331	0.0187579	-0.672925	0.848603	0.472171	-0.920621	0.627063	0.18551
cg00456593	0.0268434	0.957799	0.74677	0.700278	0.327265	-0.0210568	0.642227	0.97449	1.4801	0.46714	0.0193574	-0.268061	0.636643	0.682622	1.22746	0.576387	0.077254	0.150605	0.640493	0.818846	cg00456593	0.085463	0.853415	0.657086	0.275243	0.021139	0.443467	0.284376	0.125747	0.885228	0.260978	0.0014352	0.377472	0.773611	0.642913	0.0591036	0.857807	1.74188	0.273487	0.00311615	1.72641	0.29701	0.00435997	1.79021	0.179229	0.000564536	0.244592	0.711153	0.740994
cg00456774	0.134167	0.645483	1.7723	0.244592	0.000350916	-0.439739	0.627027	0.499105	1.75014	0.269885	0.000639198	-0.608022	0.612806	0.344504	0.440903	0.742249	0.574204	-0.080786	0.641753	0.902319	cg00456774	0.0949467	0.650853	1.18284	0.233943	7.27942e-06	0.388986	0.286104	0.180585	0.972036	0.254174	0.000393024	0.151725	0.786375	0.85337	0.101139	0.598115	1.72101	0.304738	0.00484166	-1.4859	0.530436	0.0487482	-1.81808	0.0835231	2.63534e-05	-0.468446	0.694937	0.521888
cg00457195	0.101006	0.620176	1.56466	0.418693	0.00965634	0.972643	0.563823	0.115224	0.242893	0.757298	0.759287	0.459649	0.625598	0.479375	-1.51951	0.44555	0.0143113	0.366886	0.631696	0.574233	cg00457195	0.074765	0.676241	0.619689	0.277122	0.0302336	1.02646	0.24948	0.000158989	1.0113	0.250822	0.000206179	-1.10548	0.646947	0.138355	0.0257419	0.584886	1.63075	0.410487	0.0165012	-0.438476	0.886153	0.646681	1.40675	0.581894	0.0729578	-0.00375713	0.717136	0.995966
cg00457650	0.0930791	0.738944	1.04733	0.632865	0.149027	0.058654	0.641994	0.929009	1.6785	0.337303	0.00251113	-0.619919	0.611613	0.334678	1.43294	0.491035	0.0266938	-0.277256	0.636249	0.672263	cg00457650	0.0837836	0.728588	1.35303	0.21295	8.52447e-08	0.645492	0.275839	0.0236722	1.14276	0.238235	1.73262e-05	-1.19989	0.618277	0.100345	0.0692517	0.76082	-0.183366	0.908255	0.849856	-1.61103	0.429514	0.019933	-1.0786	0.736539	0.216935	-1.51192	0.433278	0.0101358
cg00458829	0.0545972	0.789328	0.381482	0.747716	0.628133	0.133062	0.640882	0.83969	1.74858	0.271563	0.000663847	0.0464416	0.642094	0.943767	1.16594	0.597297	0.0987813	-0.0425492	0.642121	0.948474	cg00458829	0.0450415	0.807294	1.35397	0.212819	8.28093e-08	0.483017	0.282972	0.094575	0.978281	0.253653	0.000355626	0.00578736	0.788807	0.994384	0.0268004	0.794618	1.41216	0.578606	0.0711605	-1.22572	0.676564	0.144265	-0.337594	0.897129	0.725799	-1.05027	0.597249	0.122068
cg00458878	0.240519	0.525317	1.30448	0.54747	0.0545639	0.0515529	0.642055	0.937588	1.44559	0.484812	0.0245806	-0.53382	0.61968	0.409174	1.23826	0.572527	0.0737919	0.690979	0.603949	0.279229	cg00458878	0.122324	0.65577	1.38009	0.20914	3.6481e-08	0.431727	0.284768	0.136345	0.946262	0.25628	0.000587908	0.0699505	0.788294	0.932179	0.15946	0.5441	1.78438	0.193221	0.000764214	1.8229	0.0509398	3.63977e-06	1.82278	0.0520031	3.95348e-06	-0.248443	0.710963	0.737032
cg00459119	0.0193781	0.833841	1.05233	0.631479	0.146671	0.182425	0.639666	0.781319	1.10551	0.61615	0.122931	-0.369023	0.631571	0.571967	-0.0291394	0.76367	0.9708	-0.453031	0.62608	0.485894	cg00459119	0.0322411	0.867547	1.06715	0.24574	7.67045e-05	0.803583	0.266659	0.00419008	0.798699	0.266978	0.00444907	0.956509	0.685374	0.212297	0.0172055	0.819796	1.38338	0.595731	0.0809446	1.18736	0.693452	0.162013	0.264374	0.90325	0.784313	1.09945	0.584466	0.101997
cg00459816	0.0902556	0.604438	1.7092	0.310546	0.00150942	-0.336138	0.633404	0.60722	0.747167	0.700207	0.326984	-0.187024	0.639533	0.775929	0.439563	0.742382	0.575401	-0.535668	0.619521	0.407495	cg00459816	0.112738	0.54067	1.27793	0.222806	7.1993e-07	0.328016	0.28776	0.260231	1.00217	0.251617	0.000240383	0.121732	0.787244	0.882183	0.165562	0.57649	-0.690527	0.84506	0.459726	-1.72419	0.300215	0.00455508	1.81101	0.11575	9.7458e-05	-0.309705	0.707519	0.674768
cg00461022	0.0651649	0.879065	1.26929	0.561086	0.064353	1.20472	0.517073	0.0420585	1.16246	0.598428	0.100092	0.868544	0.580571	0.165526	-0.00141263	0.763762	0.998584	-0.0777711	0.641791	0.90595	cg00461022	0.0244282	0.949085	0.55483	0.280094	0.0536033	0.272316	0.28902	0.351011	0.870168	0.262077	0.00176659	0.307902	0.778731	0.70623	0.0707654	0.886043	1.2811	0.650405	0.12021	1.17254	0.69973	0.169106	0.775664	0.82639	0.401069	0.0120215	0.717123	0.987093
cg00461682	0.0595264	0.860045	0.455314	0.740798	0.56137	0.0449247	0.642104	0.945601	1.09837	0.618274	0.125983	-0.0619294	0.641963	0.925054	1.42584	0.494466	0.027926	0.377238	0.631086	0.563291	cg00461682	0.0596299	0.853569	0.771401	0.268717	0.00617114	0.556069	0.280041	0.0530492	1.1407	0.238449	1.80869e-05	-0.101234	0.787727	0.901942	0.0378532	0.879321	1.25102	0.664883	0.13304	-1.34751	0.615942	0.09393	0.0225164	0.912802	0.981502	0.0142715	0.717117	0.984678
cg00462240	0.061853	0.812318	1.08936	0.620926	0.129896	0.0593005	0.641988	0.928228	1.23107	0.575103	0.0760858	-0.655011	0.607944	0.306597	1.34992	0.528788	0.0433231	0.0697062	0.641883	0.915671	cg00462240	0.0620001	0.827178	0.203533	0.290249	0.486688	0.924566	0.257996	0.000815168	0.989605	0.252696	0.000295908	-0.47049	0.765068	0.561161	0.0437274	0.769199	-1.65658	0.383758	0.0124797	0.905012	0.792825	0.317356	1.46965	0.541634	0.0533515	0.448994	0.696769	0.539854
cg00462560	0.0184093	0.875115	1.33949	0.533194	0.0457675	0.723167	0.600169	0.255968	1.51179	0.449905	0.0152251	-0.485198	0.623665	0.454595	1.18115	0.592295	0.0931733	-1.0425	0.551198	0.087868	cg00462560	0.0349431	0.869137	0.890511	0.260587	0.00133281	0.381493	0.286323	0.189297	1.007	0.251198	0.000221681	0.710265	0.733582	0.370329	0.0141985	0.884104	-0.95943	0.776664	0.284307	-0.866797	0.80343	0.34136	-0.891187	0.796731	0.325966	0.105304	0.716032	0.887226
cg00463957	0.19844	0.689503	0.755919	0.69864	0.320815	-0.168802	0.64004	0.797338	1.47582	0.469391	0.0199635	0.129892	0.640947	0.843467	1.39879	0.507182	0.032943	0.0514026	0.642056	0.93777	cg00463957	0.199092	0.44238	1.83258	0.11017	4.37925e-21	0.779629	0.2682	0.00559958	1.4088	0.204937	1.40683e-08	0.258675	0.78171	0.751963	0.16598	0.428688	1.77206	0.219739	0.00128413	1.78103	0.200784	0.000892183	1.81564	0.0958769	4.57988e-05	-1.35894	0.500468	0.0299665
cg00464927	0.0117407	0.972643	1.074	0.625368	0.136716	0.958633	0.566218	0.121315	0.683784	0.71092	0.373278	0.453448	0.62605	0.485482	1.31173	0.544573	0.0526646	0.791974	0.59142	0.210178	cg00464927	0.00463651	0.982945	0.370091	0.286649	0.203121	-0.0109183	0.291792	0.970314	0.783315	0.267967	0.00535887	0.461117	0.766018	0.56923	0.036373	0.920481	-0.303205	0.900194	0.753182	0.612337	0.859997	0.515778	-1.80324	0.142873	0.000226867	1.19526	0.556951	0.0690128
cg00465198	0.0169238	0.92865	1.27809	0.557746	0.0618141	0.914558	0.573462	0.141841	1.32655	0.538555	0.0489085	0.704769	0.602354	0.26912	0.44026	0.742313	0.574778	0.0863252	0.641681	0.895653	cg00465198	0.0188797	0.935427	0.883783	0.261084	0.0014644	0.684198	0.273803	0.0160927	0.900499	0.25984	0.0011569	1.38689	0.549221	0.0449702	0.0209746	0.895141	0.351262	0.895816	0.71497	-0.670589	0.849065	0.47383	-1.26219	0.659587	0.128213	-0.114951	0.71582	0.876956
cg00468125	0.181031	0.544099	0.67696	0.712007	0.378428	0.124917	0.641046	0.849401	0.755061	0.698795	0.321417	-0.00911765	0.642255	0.988953	-0.674196	0.712444	0.380523	0.439971	0.627011	0.498873	cg00468125	0.0840582	0.695341	1.02546	0.249569	0.000161768	0.487636	0.2828	0.0913655	1.09672	0.242894	4.38072e-05	-0.427202	0.769289	0.598753	0.0829577	0.655702	-0.114263	0.911081	0.906246	1.32067	0.630309	0.104207	1.73253	0.287948	0.00384287	-0.0524002	0.716864	0.943774
cg00468670	0.176249	0.577961	-0.161129	0.760925	0.839308	1.11124	0.537601	0.0656088	1.79322	0.217702	0.000172971	1.02204	0.555016	0.0953689	1.4358	0.489638	0.026206	0.00868585	0.642256	0.989476	cg00468670	0.111144	0.652208	-0.656399	0.275279	0.0212825	0.949692	0.256004	0.000557743	0.449476	0.284171	0.120568	-0.260058	0.781633	0.75067	0.0877949	0.37686	0.893707	0.796025	0.324391	-1.77512	0.213479	0.00114264	-1.81642	0.0921116	3.9006e-05	-1.12757	0.576761	0.0914898
cg00469771	0.105436	0.565668	-0.133415	0.761818	0.86674	0.271625	0.636492	0.6786	1.12718	0.609572	0.113927	-0.797536	0.590672	0.206712	-0.728314	0.70351	0.340459	-0.277683	0.63623	0.671783	cg00469771	0.0689044	0.64587	0.928285	0.257705	0.00077135	0.539166	0.280759	0.0610209	0.901028	0.2598	0.00114817	1.34901	0.56473	0.0541174	0.0881777	0.551514	-1.1131	0.72359	0.198799	-1.81367	0.1048	6.54271e-05	1.81219	0.11101	8.24115e-05	-1.35429	0.502264	0.0308
cg00469800	0.0942417	0.708822	-0.22608	0.758165	0.775613	-0.944944	0.568514	0.127467	1.3516	0.528076	0.042939	-0.853053	0.582864	0.174027	0.190647	0.759787	0.810247	-0.690287	0.604028	0.279742	cg00469800	0.0717644	0.774863	1.37291	0.210164	4.58974e-08	0.704897	0.272659	0.0129656	1.05152	0.247201	0.000102063	-1.35813	0.561073	0.0518215	0.0955552	0.712475	1.80492	0.137464	0.000194296	-1.82377	0.0424127	1.7486e-06	-1.81115	0.115172	9.55202e-05	-1.42657	0.472819	0.0194643
cg00469856	0.0923879	0.146605	-0.607754	0.722338	0.432388	-0.0874847	0.641666	0.894258	-0.497457	0.736267	0.524436	-0.498703	0.622599	0.441747	1.12814	0.609275	0.113536	-0.162769	0.640196	0.804455	cg00469856	0.0376435	0.0593902	0.744461	0.270364	0.00841265	0.296207	0.288509	0.30994	0.705382	0.272632	0.012899	0.493821	0.762613	0.541252	0.0341794	0.176418	0.506401	0.877053	0.594618	-1.36168	0.608102	0.0886972	-0.115109	0.911055	0.905554	1.37893	0.492597	0.026551
cg00469995	0.00450579	0.985296	0.466605	0.739626	0.551386	0.458066	0.625714	0.480931	1.5386	0.434497	0.0122027	1.115	0.536822	0.0645186	1.61368	0.386445	0.00584137	1.29086	0.495851	0.026341	cg00469995	0.00705032	0.974039	1.10289	0.242285	3.88413e-05	0.663345	0.274917	0.019869	1.20364	0.231625	4.53292e-06	0.841681	0.710036	0.280672	0.0151966	0.962882	1.00665	0.761574	0.256759	0.77116	0.827443	0.404105	1.54027	0.490128	0.034761	1.27039	0.532664	0.0485261
cg00470817	0.0956027	0.763709	-0.369647	0.748706	0.639058	0.307809	0.634843	0.638222	1.33594	0.534677	0.0466175	1.24365	0.507773	0.0343029	0.158112	0.76103	0.842289	-0.045665	0.642099	0.944706	cg00470817	0.0797489	0.77307	1.41533	0.203955	1.12327e-08	0.95231	0.255793	0.000535658	1.11269	0.241309	3.2006e-05	0.180037	0.785379	0.8263	0.0821624	0.728646	1.64468	0.396349	0.0142653	1.2619	0.659724	0.128336	1.79533	0.165916	0.000413806	-0.350203	0.704816	0.634502
cg00472840	0.0839888	0.819544	-0.805326	0.689378	0.287042	-0.202244	0.639069	0.758155	0.926769	0.663463	0.211935	0.252753	0.637269	0.69998	0.709252	0.706749	0.35434	-0.596858	0.613902	0.353862	cg00472840	0.0921066	0.703367	1.40408	0.205639	1.65189e-08	0.393387	0.285973	0.175605	0.800977	0.266829	0.0043266	0.391887	0.772416	0.630012	0.0531103	0.848596	-1.50719	0.515195	0.0430074	0.0308577	0.912741	0.97465	1.68574	0.350575	0.00859468	1.79056	0.237212	0.000131843
cg00473916	0.0571293	0.794179	1.31221	0.544381	0.0525408	-0.194951	0.639296	0.766659	0.507392	0.735136	0.515863	-0.442898	0.626805	0.495951	0.481108	0.738076	0.538656	-0.269246	0.636593	0.681285	cg00473916	0.0257189	0.850465	0.31402	0.288099	0.281403	0.553011	0.280173	0.0544253	0.845344	0.263837	0.00246276	1.2622	0.597241	0.079002	0.039323	0.788901	1.73694	0.28123	0.00349079	1.57178	0.464447	0.0276779	0.998032	0.764406	0.261707	-0.321532	0.706765	0.66293
cg00474840	0.00553665	0.985311	0.745524	0.700499	0.328148	0.111248	0.641297	0.86574	1.37032	0.519969	0.0387786	-0.09959	0.641489	0.879715	1.11625	0.612913	0.118419	-0.325254	0.633972	0.619064	cg00474840	0.00401684	0.986482	1.33454	0.21547	1.48335e-07	0.896046	0.260174	0.00123258	1.04143	0.248127	0.000122261	1.09665	0.649447	0.142262	0.0253244	0.932435	-1.48465	0.531308	0.0490947	1.78153	0.199674	0.000872458	1.66168	0.378204	0.0117496	-0.148858	0.714927	0.84099
cg00475645	0.00818424	0.0197992	-0.716681	0.705499	0.3489	-0.0306896	0.642188	0.962825	0.676802	0.712032	0.378548	-0.0602921	0.641979	0.927031	0.961922	0.655071	0.192371	0.0467437	0.642092	0.943401	cg00475645	0.00832013	0.0509548	1.01148	0.250806	0.000205546	0.179177	0.290598	0.540551	0.786218	0.267782	0.00517575	-1.21782	0.612406	0.0938998	0.0246746	0.0525519	0.421168	0.88825	0.660113	-1.19484	0.690233	0.158484	1.23664	0.671575	0.139372	1.07044	0.592111	0.113575
cg00476317	0.00719022	0.0342805	0.549736	0.730045	0.479932	1.13987	0.531573	0.0576123	0.201007	0.759341	0.80009	-0.493603	0.623005	0.446577	0.321637	0.752391	0.683941	-0.435721	0.627308	0.503131	cg00476317	0.00709019	0.0376581	1.05596	0.246789	9.41736e-05	0.505128	0.282131	0.0799721	0.722336	0.271665	0.0107496	-1.07667	0.654995	0.151326	0.0156002	0.032021	0.936367	0.783669	0.298147	1.05575	0.744768	0.229291	0.63736	0.855439	0.497628	-0.765287	0.656216	0.28172
cg00476955	0.0243784	0.881815	1.5227	0.443732	0.0139443	0.264316	0.6368	0.686856	1.01026	0.642828	0.167104	-0.142083	0.640688	0.828959	0.984879	0.64936	0.180134	-0.142054	0.640689	0.828994	cg00476955	0.0178193	0.955497	1.11886	0.240688	2.82861e-05	0.630423	0.276595	0.0273406	0.759524	0.269452	0.00708559	1.00562	0.673555	0.186044	0.0307465	0.894375	0.779495	0.825488	0.398492	0.421303	0.888234	0.660008	-1.34578	0.61689	0.0945803	0.535263	0.688009	0.462057
cg00477287	0.0728071	0.829629	-0.500369	0.735938	0.521918	-0.00317757	0.642261	0.99615	1.1695	0.596136	0.0974521	-0.660186	0.607384	0.30257	1.39514	0.508852	0.033658	-1.34305	0.481791	0.0191982	cg00477287	0.0405875	0.881576	0.788119	0.26766	0.00505874	0.590835	0.278489	0.0392921	0.90653	0.259383	0.001061	0.779518	0.721767	0.321625	0.0318135	0.806277	-1.58459	0.453434	0.0250172	-1.77767	0.208097	0.00103072	-1.70003	0.332882	0.00694868	-0.308856	0.707572	0.67562
cg00479347	0.0834086	0.749446	0.449965	0.741342	0.566121	0.258536	0.637037	0.693407	0.188609	0.759871	0.812248	0.306974	0.634883	0.639144	-0.834635	0.683543	0.26787	0.147668	0.640562	0.822328	cg00479347	0.0630471	0.810205	0.615274	0.277336	0.031495	0.861278	0.262714	0.00199267	0.798383	0.266998	0.00446634	0.37245	0.774017	0.647426	0.115462	0.689009	1.655	0.385462	0.0127105	1.60643	0.433799	0.0207778	1.76525	0.233032	0.00162834	-1.25756	0.536994	0.0517037
cg00479908	0.023284	0.916548	1.18762	0.590135	0.0908444	0.200529	0.639123	0.760153	1.04645	0.633107	0.149442	0.229555	0.638146	0.726536	0.497722	0.736237	0.524207	-0.292171	0.635581	0.65557	cg00479908	0.0242007	0.916207	1.64977	0.161172	1.9278e-13	0.296471	0.288503	0.309504	0.99467	0.252264	0.000272264	-0.502403	0.761678	0.533995	0.0201529	0.856501	0.656701	0.851774	0.483733	-0.691964	0.844766	0.458714	-1.67081	0.368009	0.0104961	0.921345	0.626911	0.185113
cg00480142	0.0838537	0.611394	1.24047	0.571729	0.0730949	0.332399	0.633602	0.61128	1.13282	0.607826	0.111646	-0.461515	0.62546	0.477546	1.03431	0.636422	0.155246	-0.483235	0.623818	0.456477	cg00480142	0.114994	0.445736	1.62572	0.1664	8.48717e-13	0.348896	0.287226	0.230676	0.723821	0.27158	0.0105769	1.15152	0.63342	0.118958	0.0967743	0.472367	0.761584	0.829657	0.410586	-1.3254	0.627824	0.102363	1.09927	0.728857	0.20599	-0.328224	0.706325	0.65626
cg00480698	0.0565095	0.696354	1.18261	0.591809	0.0926442	-0.912452	0.573797	0.142874	1.09481	0.619327	0.127523	-0.860083	0.58183	0.170136	-1.28887	0.553597	0.0587876	0.391916	0.630191	0.547923	cg00480698	0.0615504	0.737008	0.805259	0.266549	0.00410429	0.372295	0.286586	0.200395	0.85505	0.263156	0.00216597	0.70762	0.734008	0.372251	0.0240987	0.692966	-1.50831	0.514374	0.0427145	0.515014	0.875799	0.588096	-1.5868	0.451499	0.0245716	-0.779406	0.653838	0.272082
cg00480848	0.018028	0.889432	0.801866	0.69005	0.289348	0.879042	0.578989	0.159916	0.546419	0.730459	0.48271	0.404716	0.629381	0.534666	0.332991	0.751567	0.673248	-1.02167	0.555085	0.0955109	cg00480848	0.0130254	0.953568	0.909874	0.259129	0.00101094	0.520062	0.281541	0.0711557	0.990564	0.252615	0.000291293	1.22675	0.609427	0.0907814	0.0161633	0.904289	-1.1558	0.706659	0.177268	-1.40733	0.581541	0.0727631	-1.44731	0.55647	0.0599932	0.837418	0.643509	0.234337
cg00481159	0.175524	0.389525	0.734552	0.702428	0.335973	-0.281949	0.636043	0.666995	1.19834	0.586513	0.0870625	0.647317	0.608768	0.312638	-0.155654	0.761115	0.844717	0.681853	0.604986	0.286036	cg00481159	0.124461	0.377247	0.634004	0.276418	0.0264285	0.313147	0.28812	0.28276	0.740452	0.270603	0.00880023	0.134306	0.786903	0.870088	0.190903	0.395266	1.76979	0.224263	0.00139437	1.74645	0.266107	0.00278839	1.82452	0.0334567	6.76893e-07	0.504605	0.691311	0.489137
cg00481350	0.105365	0.384047	1.50874	0.451608	0.0155958	-0.653738	0.608081	0.307592	1.6353	0.370986	0.00452919	-0.327654	0.633849	0.616446	0.286414	0.754759	0.717401	-0.312609	0.634608	0.63293	cg00481350	0.111199	0.273516	1.03297	0.248895	0.000141937	0.443934	0.28436	0.125339	1.02444	0.24966	0.000164643	1.00275	0.674268	0.187529	0.161693	0.320371	0.322521	0.898515	0.737778	1.79837	0.157465	0.000335344	1.82436	0.0355742	8.65272e-07	-0.232541	0.711731	0.753428
cg00481457	0.053383	0.0464892	0.616341	0.721125	0.425526	0.491025	0.623209	0.449029	0.029381	0.763668	0.970558	-0.826077	0.586737	0.189475	0.424256	0.743865	0.589151	-0.647519	0.608746	0.312478	cg00481457	0.00460006	0.0305476	0.847398	0.263694	0.0023971	0.266463	0.289139	0.36156	0.858766	0.262893	0.00206101	-0.325932	0.777507	0.689663	0.0991526	0.0561641	1.10488	0.726734	0.203062	1.25613	0.662469	0.13082	1.82488	0.0280401	3.33924e-07	0.231412	0.711783	0.754595
cg00481600	0.0551921	0.215387	-0.449198	0.74142	0.566804	0.125394	0.641036	0.848832	1.69148	0.326315	0.0020472	1.07632	0.544658	0.0763602	-1.11304	0.613887	0.119759	0.0737433	0.641838	0.910803	cg00481600	0.0578188	0.113413	1.24769	0.226501	1.56805e-06	1.18294	0.233933	7.26461e-06	1.3362	0.215247	1.41252e-07	-0.317533	0.778086	0.697368	0.131451	0.218925	-0.0409543	0.912641	0.966358	1.74514	0.268246	0.00288055	-1.72591	0.297728	0.00440312	-0.421932	0.69918	0.565232
cg00482994	0.155282	0.604022	-0.485953	0.737547	0.534427	-0.788645	0.591865	0.21227	1.14901	0.602742	0.105247	-0.729338	0.599422	0.251642	-0.939975	0.660359	0.204468	0.41137	0.628949	0.527828	cg00482994	0.0725792	0.695894	1.02837	0.249309	0.000153814	0.569919	0.279435	0.0471639	0.733463	0.271017	0.00951267	-0.694776	0.73605	0.381649	0.0915483	0.594295	1.81887	0.0791018	2.11948e-05	1.82379	0.0421518	1.70595e-06	1.82212	0.0574458	5.88847e-06	-0.10398	0.716059	0.888637
cg00483217	0.183725	0.558635	1.68613	0.3309	0.00223106	1.01654	0.556027	0.0974599	0.219975	0.758465	0.781558	-0.499029	0.622573	0.441439	0.268186	0.755874	0.734876	0.307869	0.63484	0.638156	cg00483217	0.0759438	0.695401	-0.0130625	0.29179	0.964487	0.768854	0.268876	0.00635812	0.701592	0.272845	0.013427	-0.694979	0.736018	0.381499	0.121683	0.680319	1.50596	0.516096	0.0433309	0.443021	0.885588	0.643165	-1.79772	0.159322	0.000351527	0.249334	0.710918	0.736115
cg00483992	0.0927969	0.443454	-0.158996	0.760999	0.841415	-0.396775	0.629886	0.542874	-0.533903	0.732	0.49325	-0.335939	0.633415	0.607436	1.16334	0.598143	0.0997602	0.123804	0.641067	0.85073	cg00483992	0.0858741	0.636376	0.807935	0.266373	0.00397052	0.211042	0.290132	0.470668	0.826776	0.265113	0.0031322	-1.09938	0.648678	0.141048	0.109178	0.550548	-1.81996	0.0725681	1.5007e-05	-1.75326	0.25467	0.00233309	-1.82488	0.0280472	3.34262e-07	-0.832441	0.644431	0.237457
cg00485312	0.02436	0.857849	0.662856	0.714215	0.389171	0.378093	0.631035	0.562391	-0.357439	0.749693	0.650386	0.938523	0.569577	0.130422	0.909447	0.667446	0.22194	0.326911	0.633887	0.617256	cg00485312	0.0498831	0.857128	1.60711	0.170286	2.48079e-12	0.855592	0.263118	0.00215036	0.972644	0.254124	0.000389233	-0.891722	0.699782	0.24969	0.0341266	0.855818	-1.70084	0.331838	0.0068598	1.77197	0.219927	0.00128857	1.00632	0.761686	0.256952	0.72374	0.662916	0.311087
cg00486915	0.095726	0.692129	1.80162	0.205811	0.000123056	-0.144468	0.640635	0.826126	1.56613	0.417777	0.00952404	-0.103186	0.641432	0.875401	-1.62831	0.376075	0.00493002	-0.0205175	0.642229	0.975143	cg00486915	0.0771938	0.709674	0.767532	0.268958	0.00645707	0.651876	0.275512	0.0222475	1.15738	0.236695	1.27137e-05	-0.516848	0.760066	0.52186	0.0931922	0.667484	-0.318916	0.898836	0.740649	-1.79978	0.153398	0.000301862	1.13372	0.715545	0.188276	-0.192661	0.713431	0.794911
cg00487187	0.177163	0.430154	1.41042	0.501784	0.0307238	-0.61604	0.612004	0.337865	1.23136	0.574999	0.0759925	0.266458	0.63671	0.684433	1.4808	0.466766	0.0192584	-0.674233	0.605839	0.291792	cg00487187	0.136485	0.284258	1.46324	0.196469	1.94968e-09	0.813006	0.266037	0.00372745	1.07332	0.245155	6.83847e-05	0.255878	0.781863	0.754582	0.0848539	0.326736	1.35188	0.613545	0.0923027	1.72304	0.301855	0.00465741	1.81725	0.0879654	3.24332e-05	-0.936138	0.623772	0.177104
cg00488091	0.124405	0.683731	0.480384	0.738154	0.539289	0.160136	0.640262	0.807565	0.095138	0.762774	0.904814	0.0419804	0.642124	0.949162	-1.09427	0.619484	0.127754	0.250479	0.637359	0.70257	cg00488091	0.0880434	0.707026	1.06409	0.246029	8.11625e-05	0.441922	0.284428	0.127105	1.30958	0.218774	3.03916e-07	0.839835	0.7104	0.28185	0.0348795	0.589517	-1.06229	0.742439	0.225725	0.709756	0.841068	0.446251	-1.50447	0.51718	0.0437224	-0.15631	0.714699	0.833118
cg00489467	0.0247135	0.870126	0.76911	0.696236	0.311622	-0.198802	0.639177	0.762167	0.699698	0.708334	0.361392	0.517382	0.621073	0.424269	0.92552	0.663754	0.212649	-0.00576155	0.642259	0.993019	cg00489467	0.0187111	0.941536	1.10804	0.241774	3.50978e-05	0.992292	0.252467	0.000283146	1.14022	0.238499	1.82715e-05	-0.000929207	0.788811	0.999098	0.0182704	0.895064	1.17275	0.699642	0.169004	0.794125	0.821994	0.388705	-1.36986	0.603496	0.0857403	0.24458	0.711154	0.741007
cg00489988	0.00501469	0.98596	0.245159	0.757176	0.757092	0.319996	0.63424	0.624817	1.1053	0.616214	0.123022	0.164574	0.64015	0.802324	-1.20747	0.583382	0.0839123	-0.721144	0.600413	0.257395	cg00489988	0.00840132	0.97416	1.10454	0.242122	3.76059e-05	0.671172	0.274503	0.0183722	1.08542	0.243994	5.44293e-05	0.835709	0.711211	0.28449	0.0143393	0.963794	-0.015081	0.91284	0.98761	-1.01125	0.760051	0.254137	-1.27202	0.654846	0.124025	0.418976	0.699434	0.56803
cg00490583	0.0800289	0.682227	0.300606	0.753839	0.70387	-0.212484	0.638737	0.746258	1.71637	0.303885	0.00132129	0.618865	0.611719	0.335543	1.03132	0.637231	0.156696	-0.25208	0.637296	0.700747	cg00490583	0.0705101	0.716112	1.12477	0.240089	2.51051e-05	0.487944	0.282788	0.0911546	0.777682	0.268323	0.00573053	-0.564765	0.754362	0.482364	0.0808686	0.640802	0.547411	0.870872	0.563733	1.81205	0.111569	8.40907e-05	1.79431	0.168659	0.000442016	0.260402	0.710351	0.72476
cg00490603	0.0502727	0.867852	0.373287	0.748405	0.635692	-0.05864	0.641994	0.929026	-0.184743	0.76003	0.816046	0.148803	0.640536	0.820983	0.860328	0.678213	0.251604	-0.0812624	0.641747	0.901746	cg00490603	0.0266176	0.938359	0.66029	0.275076	0.0204807	0.635103	0.276363	0.0261538	0.767194	0.268979	0.00648259	0.419853	0.769963	0.605216	0.200089	0.695016	1.8067	0.131507	0.000162636	1.82554	0.0136473	1.87335e-08	1.82549	0.0153097	2.96691e-08	1.06289	0.594049	0.116708
cg00491603	0.0241134	0.751429	0.944544	0.659272	0.201918	0.560423	0.617327	0.385328	0.900816	0.669394	0.227015	-0.706805	0.602115	0.267646	0.108319	0.762481	0.891682	-0.749089	0.596981	0.238086	cg00491603	0.0286529	0.775655	1.64597	0.162016	2.45614e-13	0.70115	0.272869	0.0134897	1.07618	0.244883	6.48284e-05	0.235317	0.782939	0.773895	0.0216927	0.73381	0.156957	0.909491	0.871365	1.42009	0.57373	0.0685635	-1.50208	0.518917	0.044356	-1.31883	0.51557	0.0376609
cg00492957	0.0088313	0.972856	1.05409	0.630991	0.145851	0.450874	0.626236	0.488027	0.315667	0.752812	0.689583	-0.236593	0.637889	0.718448	-0.473881	0.738855	0.544987	0.390883	0.630255	0.548999	cg00492957	0.012022	0.963124	1.19024	0.233126	6.16286e-06	0.798748	0.266974	0.0044464	1.35077	0.213261	9.13122e-08	1.26713	0.595498	0.0774386	0.0136099	0.951349	1.10293	0.727474	0.204078	1.72962	0.292298	0.0040849	0.803126	0.819805	0.382725	1.06384	0.593806	0.116311
cg00495415	0.00860304	0.0315398	0.716641	0.705505	0.348929	-0.12099	0.641121	0.85409	0.73771	0.701877	0.333712	-0.137375	0.640791	0.834556	0.825026	0.685484	0.274084	0.511807	0.621535	0.429449	cg00495415	0.00415245	0.0283585	0.741035	0.270568	0.00874291	0.335693	0.287568	0.249083	0.72897	0.27128	0.00999649	0.0350025	0.788681	0.966041	0.0136833	0.0269	-0.764001	0.829101	0.408947	-0.92669	0.78654	0.304028	-0.442024	0.885713	0.643936	-0.623856	0.677264	0.38762
cg00495988	0.135221	0.631716	1.7022	0.31689	0.00170925	-0.31733	0.634374	0.62774	1.59885	0.396588	0.00686857	0.0505811	0.642062	0.938762	1.82522	0.167618	3.55655e-05	-0.362129	0.63197	0.57929	cg00495988	0.12778	0.659497	1.16607	0.235767	1.05396e-05	0.490405	0.282695	0.0894828	0.727396	0.271372	0.0101709	-0.443107	0.767788	0.584845	0.0947523	0.391292	1.58732	0.451043	0.0244674	-0.869167	0.802789	0.339852	1.77336	0.217096	0.00122286	0.633593	0.675971	0.379804
cg00496026	0.091307	0.429448	-0.0782749	0.763094	0.921642	0.87094	0.580212	0.164235	-0.152546	0.761219	0.84779	-0.681471	0.605029	0.286323	1.47323	0.470742	0.020335	0.433896	0.627434	0.504963	cg00496026	0.104559	0.510745	0.938532	0.256897	0.000661337	0.0336871	0.291754	0.90858	0.793031	0.267345	0.00476721	0.296236	0.779485	0.717005	0.0758895	0.479349	-1.67368	0.364739	0.0101168	1.80887	0.123831	0.00012776	1.81123	0.114867	9.45092e-05	-0.378831	0.702698	0.606524
cg00496102	0.0726617	0.761265	1.81953	0.177635	5.04987e-05	0.550354	0.618232	0.394268	0.369933	0.748682	0.638793	-1.00239	0.558589	0.102969	1.5254	0.442181	0.0136376	0.387775	0.630447	0.552241	cg00496102	0.095876	0.658727	0.377974	0.286425	0.193489	0.138026	0.291086	0.637618	0.740378	0.270607	0.00880745	0.37416	0.77388	0.645888	0.0773608	0.706946	-1.42941	0.56792	0.0655721	0.664042	0.85035	0.47849	-1.79053	0.178425	0.000554415	-0.198447	0.713204	0.788862
cg00496504	0.0966901	0.66054	1.7036	0.315634	0.00166798	0.549593	0.6183	0.394947	-0.331611	0.751669	0.674545	-0.124084	0.641062	0.850395	-1.03226	0.636977	0.156239	0.230488	0.638112	0.725462	cg00496504	0.0691549	0.832255	1.0488	0.247452	0.000107185	0.24572	0.289538	0.400464	1.06218	0.246208	8.40636e-05	-0.0534843	0.788508	0.948125	0.0920648	0.720885	-1.77151	0.220839	0.0013103	-1.80961	0.121068	0.000116701	-1.82571	0.00561403	5.36412e-10	0.602712	0.679994	0.404849
cg00496967	0.107344	0.628721	0.270214	0.755754	0.732926	0.1276	0.640993	0.8462	1.4962	0.458508	0.0171797	-0.317064	0.634387	0.628032	-0.818701	0.686747	0.278212	-0.383925	0.630682	0.556268	cg00496967	0.0707369	0.627326	1.23438	0.228082	2.18007e-06	0.929475	0.257612	0.000757785	1.22173	0.229558	2.96074e-06	-0.856906	0.706994	0.271056	0.0591299	0.591515	0.872214	0.801963	0.337919	1.78305	0.196265	0.000813925	-1.67553	0.362603	0.00987479	-1.08611	0.58802	0.107229
cg00497796	0.0194813	0.904586	0.632887	0.718732	0.412434	0.516551	0.621142	0.425039	0.831757	0.684127	0.269724	-0.644433	0.609074	0.314919	0.874067	0.675279	0.243116	0.141434	0.640702	0.82973	cg00497796	0.0164387	0.949332	1.62129	0.167337	1.1018e-12	0.206745	0.290199	0.479801	1.05497	0.24688	9.58732e-05	0.355348	0.775356	0.662866	0.0141351	0.903419	-0.0108136	0.912855	0.991116	-1.8042	0.139803	0.000207913	-0.646541	0.853715	0.491017	-0.828372	0.64518	0.240025
cg00498024	0.0758793	0.171274	-0.720184	0.704904	0.346348	-0.437213	0.627204	0.501634	1.46294	0.476064	0.0218585	-0.664534	0.60691	0.299211	-0.351107	0.750192	0.656286	-0.415716	0.628664	0.523383	cg00498024	0.0298659	0.113462	0.89043	0.260593	0.00133434	0.507621	0.282034	0.0784438	0.742054	0.270508	0.0086435	0.76996	0.723475	0.328158	0.0408579	0.145151	1.31593	0.632785	0.106073	-1.33916	0.620481	0.0970781	-1.4421	0.559842	0.0615938	0.0422402	0.716959	0.954666
cg00498816	0.034949	0.893841	1.17367	0.594768	0.0959066	0.369863	0.631522	0.571078	-0.441335	0.742207	0.573817	-0.356163	0.632309	0.585656	0.576817	0.726554	0.457489	-0.6562	0.607816	0.30567	cg00498816	0.0272003	0.923412	1.36601	0.21114	5.70567e-08	0.424685	0.284998	0.143015	0.71121	0.272303	0.0121221	1.00111	0.674673	0.188378	0.164624	0.75754	0.725623	0.837676	0.43523	1.68619	0.350036	0.0085405	1.50885	0.513981	0.0425747	0.335239	0.705855	0.64929
cg00499245	0.0345162	0.75848	0.563919	0.728239	0.468125	0.367424	0.631664	0.573663	0.184005	0.760059	0.816771	-1.15633	0.528007	0.0533375	0.832542	0.683968	0.269218	0.40638	0.629274	0.532952	cg00499245	0.0303056	0.802946	1.0808	0.24444	5.94199e-05	0.519367	0.281569	0.0715482	1.19051	0.233096	6.12524e-06	0.373641	0.773921	0.646355	0.0195152	0.751039	-0.494102	0.878806	0.603965	-1.05493	0.745061	0.229743	-1.51414	0.510079	0.0412082	0.0399688	0.716978	0.957102
cg00499707	0.111586	0.714973	1.62051	0.381652	0.00540368	-0.00025347	0.642262	0.999693	0.912054	0.666853	0.220419	0.115309	0.641226	0.860881	0.564596	0.728152	0.467564	-0.0714351	0.641864	0.913586	cg00499707	0.0786698	0.650402	0.532803	0.281022	0.0642592	0.793948	0.267286	0.0047144	1.08131	0.24439	5.88463e-05	0.785369	0.720709	0.317657	0.163176	0.531331	1.64721	0.393714	0.013876	1.82366	0.0436034	1.95347e-06	1.82365	0.0436721	1.96581e-06	0.399719	0.701043	0.586383
cg00499822	0.236637	0.528634	1.26226	0.563724	0.0664259	-0.649339	0.608552	0.311044	0.645089	0.716922	0.402891	-0.0376725	0.642151	0.954374	0.0311741	0.763657	0.968762	0.344156	0.632974	0.598551	cg00499822	0.0907908	0.748997	1.12924	0.239632	2.29187e-05	0.346892	0.287279	0.233408	0.746117	0.270265	0.00825701	1.30539	0.581564	0.0659274	0.20644	0.528751	-0.955628	0.777835	0.286571	1.8252	0.0223392	1.34508e-07	1.82328	0.0474313	2.73556e-06	1.12016	0.578823	0.094194
cg00499831	0.0684061	0.83143	1.73241	0.288311	0.000957118	0.775725	0.59357	0.220507	-1.1433	0.604549	0.10748	1.07928	0.544074	0.0754075	0.981452	0.650224	0.181933	0.363399	0.631897	0.577938	cg00499831	0.0446578	0.913029	0.388734	0.286112	0.180874	0.374175	0.286533	0.19809	0.715206	0.272075	0.0116127	0.213528	0.783979	0.794473	0.0593785	0.843186	0.204332	0.907136	0.832825	-1.82124	0.0640332	9.09342e-06	0.393856	0.891377	0.681434	-0.0917926	0.716297	0.901635
cg00499837	0.131726	0.358993	0.762326	0.697479	0.316334	-0.0622719	0.64196	0.924641	1.7919	0.219511	0.000181875	0.926371	0.571562	0.136134	1.14997	0.602435	0.104872	-0.258953	0.63702	0.692933	cg00499837	0.13644	0.202098	1.75008	0.136245	8.02014e-17	1.03213	0.248971	0.000144039	0.992021	0.25249	0.000284409	0.500055	0.761936	0.535977	0.0401772	0.256115	1.27514	0.653328	0.122708	1.81991	0.0729247	1.53045e-05	-1.66427	0.375349	0.0113873	0.399226	0.701083	0.586856
cg00500936	0.0908668	0.12132	1.13076	0.608466	0.112477	-0.815416	0.588226	0.195806	1.24186	0.571226	0.0726581	0.266536	0.636707	0.684345	0.891891	0.671383	0.232325	0.547364	0.618498	0.396942	cg00500936	0.0302897	0.0486112	1.24203	0.227177	1.80556e-06	0.298961	0.288447	0.305411	0.933203	0.257319	0.000716653	0.636157	0.744831	0.425832	0.0203522	0.0809341	-1.72997	0.291771	0.00405493	-1.66045	0.379556	0.0119241	-1.18428	0.694767	0.163476	-0.180005	0.713903	0.808175
cg00501774	0.0561583	0.799636	1.51684	0.447062	0.014623	0.0943497	0.641568	0.886006	1.44459	0.485312	0.0247446	-0.57722	0.615777	0.370648	1.38094	0.515266	0.036533	0.243398	0.637633	0.710654	cg00501774	0.0552417	0.81402	0.869507	0.262124	0.00178259	0.622	0.27701	0.0295901	0.951116	0.255889	0.000545627	1.07412	0.655694	0.152507	0.0852239	0.775608	-1.28676	0.647608	0.117862	1.66583	0.373609	0.011171	1.58417	0.453804	0.0251033	1.3618	0.499356	0.0294613
cg00501787	0.0115493	0.951661	0.706702	0.707174	0.356216	0.130047	0.640944	0.843283	1.26299	0.56345	0.0662078	0.628977	0.610687	0.327301	-0.445183	0.741823	0.570382	0.455935	0.625869	0.483028	cg00501787	0.0119273	0.95504	0.7279	0.271342	0.0101147	0.590752	0.278493	0.0393211	1.09723	0.242843	4.33721e-05	1.13969	0.636978	0.123788	0.0177955	0.91673	1.20222	0.687024	0.155036	-0.222346	0.906076	0.818227	1.45469	0.551634	0.0577575	1.2718	0.532182	0.048184
cg00501904	0.0794188	0.115804	1.03416	0.636463	0.155319	0.149753	0.640513	0.819856	0.982313	0.650008	0.18148	-0.184985	0.639592	0.778318	0.358508	0.749608	0.649392	0.267732	0.636657	0.682993	cg00501904	0.1283	0.627283	1.03117	0.249057	0.000146476	0.197729	0.290336	0.499263	1.01881	0.250161	0.000181424	1.39192	0.547099	0.0438332	0.140435	0.182822	0.151859	0.909708	0.875523	0.425532	0.88773	0.656721	-0.602583	0.861717	0.522904	0.599864	0.680353	0.407196
cg00502028	0.0361278	0.855477	0.877597	0.674515	0.240959	0.239843	0.637768	0.714723	0.854808	0.679375	0.255056	-0.658668	0.607549	0.303749	0.591752	0.724549	0.445298	-0.4871	0.623517	0.452774	cg00502028	0.0273938	0.920413	1.27593	0.223056	7.59016e-07	0.562483	0.279762	0.0502537	1.27085	0.223685	8.67138e-07	-1.06606	0.657883	0.156266	0.0267914	0.848701	-1.71332	0.315384	0.00557066	1.51006	0.513088	0.0422589	1.44253	0.559562	0.0614595	-0.150361	0.714882	0.839402
cg00502618	0.0222258	0.86234	0.901856	0.669161	0.226401	0.571281	0.616331	0.375804	-0.0661555	0.763285	0.933752	-0.511774	0.621537	0.42948	1.25418	0.56672	0.0688534	0.304674	0.634994	0.641687	cg00502618	0.032323	0.912755	0.951965	0.25582	0.00053852	0.345477	0.287316	0.23535	0.89941	0.259922	0.00117501	0.14528	0.786578	0.85955	0.0159923	0.864651	0.889494	0.797204	0.327027	0.378215	0.893069	0.69371	0.437179	0.886314	0.647685	0.132088	0.715397	0.85875
cg00502746	0.0788552	0.790466	0.329125	0.751851	0.676884	0.23903	0.637798	0.715655	0.317322	0.752696	0.688018	-0.731242	0.59919	0.250316	1.53878	0.434386	0.0121829	-0.383665	0.630698	0.556541	cg00502746	0.0410235	0.877574	1.62698	0.166132	7.87396e-13	0.414771	0.285316	0.152811	0.710828	0.272325	0.0121717	-1.05935	0.659686	0.159433	0.0634448	0.768368	-0.300617	0.900411	0.75525	-1.80785	0.127486	0.000143577	-1.79535	0.165879	0.000413434	-0.222143	0.712205	0.764195
cg00503917	0.0162582	0.870337	0.89115	0.671547	0.232768	0.906665	0.574714	0.145738	0.310566	0.753165	0.694413	-0.172373	0.639944	0.793132	1.52489	0.442475	0.0136953	0.906154	0.574794	0.145993	cg00503917	0.0166374	0.925651	0.896961	0.260106	0.00121667	0.723691	0.271587	0.0105919	0.84497	0.263863	0.00247488	0.776463	0.722315	0.323706	0.0156684	0.890561	1.02721	0.754682	0.245111	0.144132	0.910022	0.881829	-1.45158	0.553678	0.0586939	0.310965	0.70744	0.673504
cg00503998	0.0274356	0.864724	0.588966	0.724928	0.447563	-1.09331	0.541265	0.0709914	1.25686	0.565731	0.0680432	-0.806109	0.589507	0.201437	1.28584	0.554771	0.05963	-0.825252	0.586853	0.18996	cg00503998	0.0336829	0.908172	1.77188	0.129976	9.08022e-18	0.788751	0.26762	0.00502042	1.27652	0.222982	7.4726e-07	-0.399333	0.77178	0.623379	0.0217003	0.860672	-1.73611	0.282509	0.00355585	-1.70448	0.327136	0.00647024	-1.72774	0.295064	0.00424469	0.0841297	0.716432	0.909819
cg00504226	0.0220512	0.849885	0.880744	0.673831	0.239044	0.631682	0.610408	0.325115	1.08395	0.622501	0.132275	-0.0765252	0.641806	0.907451	0.103088	0.762602	0.896891	-0.409534	0.629069	0.529711	cg00504226	0.0354105	0.860541	0.805256	0.266549	0.00410446	0.269646	0.289075	0.355799	0.763839	0.269186	0.00674058	1.37357	0.554773	0.0480707	0.0223551	0.799411	0.986508	0.768137	0.268379	0.914313	0.790153	0.311612	-0.879186	0.800057	0.333508	0.253311	0.710717	0.73203
cg00504782	0.0782898	0.546686	0.510163	0.734817	0.513482	-0.31632	0.634424	0.628849	0.56403	0.728225	0.468032	0.850149	0.583288	0.175651	-0.634722	0.718462	0.410993	0.617086	0.611899	0.337004	cg00504782	0.070867	0.544622	0.596213	0.27824	0.0374529	0.828601	0.264989	0.00305996	0.976193	0.253828	0.000367754	0.456114	0.766517	0.573553	0.102343	0.479626	1.71227	0.316811	0.00567441	1.23031	0.674476	0.142199	1.81992	0.0728292	1.52244e-05	-0.550257	0.686317	0.449052
cg00505393	0.00989534	0.045871	0.701023	0.708116	0.36041	-0.664007	0.606967	0.299617	0.278778	0.755235	0.724709	-0.673284	0.605945	0.292513	1.03256	0.636895	0.156092	0.810919	0.588847	0.198514	cg00505393	0.00911677	0.0432035	0.469312	0.283473	0.104615	0.254283	0.289377	0.384117	0.877097	0.261574	0.0016065	-1.11079	0.645429	0.136034	0.0208808	0.0395922	-0.430834	0.88709	0.652604	-0.246321	0.904525	0.798855	0.660845	0.850973	0.480771	1.03663	0.600643	0.128019
cg00505597	0.0216484	0.814565	0.979739	0.650655	0.182836	0.553731	0.617931	0.391257	0.540692	0.731169	0.487522	-0.430681	0.627655	0.5082	0.0376562	0.763608	0.96227	-0.879249	0.578958	0.159807	cg00505597	0.0329585	0.819294	1.30234	0.219712	3.71846e-07	0.785585	0.267822	0.00521518	1.06291	0.246139	8.29323e-05	-0.482936	0.763774	0.550509	0.0174604	0.80793	1.09757	0.729497	0.206882	0.582602	0.865146	0.53759	-0.765871	0.82867	0.407681	0.467984	0.694981	0.522311
cg00506442	0.02386	0.841692	0.790031	0.692321	0.297304	0.0971421	0.641527	0.882653	0.701736	0.707998	0.359882	-0.755563	0.596165	0.233739	1.67898	0.336901	0.00249271	-0.237389	0.637859	0.717535	cg00506442	0.0342962	0.877495	1.31668	0.217846	2.48701e-07	0.630262	0.276603	0.0273822	0.829404	0.264935	0.00302863	-0.022553	0.788757	0.978116	0.0373817	0.825158	-0.876813	0.800708	0.335007	1.80002	0.152706	0.000296426	1.7832	0.195908	0.000807974	-0.0536989	0.71685	0.942383
cg00506625	0.0515505	0.810503	1.57692	0.410957	0.00858684	1.12427	0.534885	0.0618801	1.45714	0.479018	0.0227464	-0.992931	0.560276	0.106767	0.864585	0.67731	0.248958	-0.183866	0.639624	0.779629	cg00506625	0.0583441	0.842786	0.9188	0.258443	0.000887531	0.452089	0.284081	0.118367	1.14702	0.23779	1.58456e-05	1.27331	0.593297	0.0755054	0.0409152	0.816187	1.78195	0.198732	0.00085597	1.72751	0.295406	0.0042648	-1.81434	0.101871	5.84002e-05	0.680073	0.669488	0.343537
cg00507823	0.0690794	0.781089	-0.405425	0.745613	0.606213	0.749963	0.596872	0.237497	0.766182	0.696774	0.313652	-1.20739	0.51645	0.0414901	1.58423	0.406246	0.00798686	-0.0123991	0.64225	0.984977	cg00507823	0.0408467	0.824982	1.78615	0.125656	1.90346e-18	0.862896	0.262599	0.00194969	1.04828	0.247499	0.000108183	0.168939	0.78579	0.836894	0.0470797	0.79464	0.38313	0.892545	0.689847	-1.76412	0.235172	0.00168968	-0.301337	0.900351	0.754675	-0.289679	0.70873	0.694953
cg00508131	0.0965708	0.568998	0.545967	0.730516	0.483089	0.119474	0.641149	0.855902	0.627382	0.719536	0.41677	0.920026	0.572586	0.139181	0.967064	0.653808	0.189593	-0.849952	0.583317	0.175762	cg00508131	0.112291	0.457361	1.50332	0.189777	3.86174e-10	0.215152	0.290067	0.462019	0.744036	0.270389	0.00845307	0.692328	0.736435	0.383451	0.101251	0.511976	1.69377	0.340768	0.00764909	1.62554	0.415614	0.0173764	1.81986	0.0732425	1.55733e-05	-1.43386	0.469655	0.0185045
cg00509772	0.0787773	0.369027	1.73267	0.288053	0.000951872	1.36178	0.476505	0.0170197	1.17927	0.592919	0.0938552	0.300062	0.635214	0.646795	-1.18556	0.590825	0.0915826	0.301928	0.635125	0.644727	cg00509772	0.0847503	0.284501	0.899495	0.259915	0.00117359	0.473468	0.283322	0.101487	0.444339	0.284346	0.124985	-1.3487	0.564849	0.0541942	0.120096	0.318544	1.60864	0.431746	0.0203696	-1.61452	0.426219	0.019302	1.82013	0.0715341	1.41689e-05	0.232107	0.711751	0.753876
cg00509921	0.014878	0.0634361	0.557324	0.729085	0.4736	0.183002	0.639649	0.780643	0.355143	0.749875	0.652523	-0.0395396	0.64214	0.952115	0.0109226	0.76375	0.989053	0.58428	0.615111	0.364566	cg00509921	0.0118197	0.0621112	0.797303	0.267068	0.00452567	0.141043	0.291054	0.630263	0.815377	0.265879	0.00361837	-0.421022	0.769856	0.604186	0.03163	0.0571267	0.00225212	0.91287	0.99815	-1.12701	0.718187	0.191672	0.65837	0.851452	0.48254	0.0609852	0.716767	0.934577
cg00510025	0.00624204	0.982969	0.144485	0.761481	0.855768	0.135937	0.640821	0.836268	0.478562	0.738352	0.540883	0.704491	0.602386	0.269322	1.29884	0.549698	0.0560673	-0.595827	0.614002	0.354733	cg00510025	0.00861347	0.9767	1.511	0.188446	2.78031e-10	0.553064	0.28017	0.0544015	1.29308	0.220897	4.79418e-07	0.744024	0.727984	0.346192	0.0169879	0.946771	0.664555	0.85025	0.478125	0.219914	0.906224	0.820196	0.988545	0.767482	0.267195	0.12052	0.715689	0.871034
cg00510094	0.0716946	0.762561	-0.828202	0.684846	0.272022	0.417598	0.628539	0.521463	0.136594	0.761724	0.863587	-0.167895	0.640063	0.798407	-0.583546	0.725658	0.45198	0.0358203	0.642162	0.956615	cg00510094	0.0390792	0.838478	1.27759	0.222849	7.26418e-07	0.639852	0.276124	0.0249935	0.986189	0.252986	0.000312887	-0.620879	0.746976	0.437686	0.0333133	0.789924	1.23638	0.671696	0.139488	-1.55453	0.478743	0.0314619	-1.1311	0.71658	0.189599	0.175475	0.714064	0.812932
cg00510160	0.150176	0.585934	1.6511	0.359135	0.00370197	0.156186	0.64036	0.812236	1.60874	0.389864	0.00617175	-0.418718	0.628464	0.520322	-0.639925	0.717693	0.406918	1.18113	0.522487	0.0473202	cg00510160	0.0795584	0.687205	0.843461	0.263968	0.00252432	0.850631	0.263467	0.00229693	1.01484	0.250511	0.000194148	0.883425	0.701533	0.254702	0.184531	0.501784	-1.52414	0.502576	0.0386796	1.82365	0.0436518	1.96215e-06	1.82514	0.0234835	1.64263e-07	-0.0129207	0.717121	0.986128
cg00510539	0.0168503	0.0993646	1.02547	0.638803	0.159551	0.573515	0.616123	0.37386	1.60127	0.394956	0.00669357	-0.884598	0.578142	0.156997	0.406766	0.745491	0.604993	-0.268476	0.636626	0.682154	cg00510539	0.0227217	0.0833299	0.230215	0.289815	0.431071	0.326256	0.287804	0.262833	0.845163	0.26385	0.00246861	-0.241174	0.782642	0.768383	0.0318692	0.0762243	0.0286993	0.912758	0.976423	0.245187	0.904602	0.799769	1.60172	0.438132	0.0216607	-0.731193	0.661746	0.30571
cg00510552	0.0574575	0.871882	0.904948	0.668465	0.224578	0.266855	0.636694	0.683985	1.74358	0.276868	0.000747132	0.22441	0.638329	0.732464	1.26345	0.563277	0.0660703	0.483647	0.623786	0.456082	cg00510552	0.0679366	0.871915	1.78869	0.124871	1.42484e-18	0.441976	0.284426	0.127058	0.958608	0.255281	0.000485737	0.815222	0.715163	0.297775	0.0472916	0.837498	1.68675	0.349356	0.0084725	-1.69695	0.336782	0.00728859	1.22589	0.676485	0.144187	0.419606	0.69938	0.567433
cg00510991	0.0523601	0.794114	-0.601238	0.723247	0.437627	0.876125	0.579431	0.161462	0.867737	0.676638	0.247009	0.14518	0.640619	0.825281	1.31127	0.544757	0.0527833	-0.338586	0.633274	0.604568	cg00510991	0.0392461	0.875664	-0.149879	0.290958	0.608933	0.817777	0.265719	0.00351083	0.850294	0.263491	0.00230719	-1.10189	0.647968	0.139937	0.0288199	0.843453	0.205311	0.907081	0.832031	-1.65659	0.383748	0.0124782	-1.04764	0.747627	0.233745	-0.504439	0.691328	0.489285
cg00512563	0.0297569	0.825995	1.07808	0.624199	0.134886	0.529609	0.620041	0.413015	1.37541	0.517727	0.0376934	-0.137541	0.640787	0.834358	0.584085	0.725585	0.45154	-0.71611	0.601015	0.260968	cg00512563	0.0520359	0.842857	0.851827	0.263383	0.0022608	0.555479	0.280066	0.0533125	0.941832	0.256635	0.000629031	0.408193	0.771007	0.615516	0.075296	0.72841	1.7127	0.31623	0.00563199	1.81525	0.0977056	4.94012e-05	1.79136	0.176324	0.00052859	1.19097	0.55826	0.0703198
cg00513024	0.0266547	0.862095	0.44615	0.741727	0.569519	0.403482	0.62946	0.535938	0.273114	0.75558	0.730141	-0.903107	0.575274	0.147517	0.841565	0.682125	0.263432	0.761315	0.595433	0.229917	cg00513024	0.0186562	0.916858	1.4705	0.195287	1.4704e-09	0.173256	0.290676	0.554067	0.723338	0.271607	0.0106328	0.863421	0.705672	0.266991	0.0198366	0.867156	-0.256255	0.903834	0.790847	1.51012	0.513049	0.0422451	-1.23167	0.673853	0.141588	-0.941129	0.622699	0.174448
cg00513100	0.014042	0.855938	0.987496	0.648698	0.178766	0.163079	0.640188	0.804088	0.491206	0.736966	0.529857	0.454303	0.625988	0.484637	0.0868116	0.76294	0.91312	-0.355217	0.632362	0.586668	cg00513100	0.0419041	0.888762	0.743289	0.270434	0.00852438	0.744063	0.270388	0.00845044	0.872205	0.26193	0.00171812	-0.0426713	0.788618	0.958605	0.0675372	0.811708	1.4914	0.52656	0.0472326	1.77668	0.210212	0.00107366	-1.81626	0.0929374	4.04262e-05	-0.547742	0.686604	0.451222
cg00513611	0.0846242	0.827426	0.416646	0.744581	0.596027	0.0756921	0.641815	0.908455	1.20741	0.583403	0.0839338	0.0130775	0.642248	0.984155	-0.576251	0.726629	0.457954	-0.375733	0.631175	0.564876	cg00513611	0.115256	0.666216	1.738	0.139566	2.44466e-16	0.288096	0.288688	0.323524	1.04474	0.247825	0.000115258	0.577257	0.752785	0.472267	0.118758	0.592367	0.436296	0.886422	0.648369	-1.73909	0.277887	0.00332509	1.81456	0.1009	5.61997e-05	-1.48283	0.447407	0.0128657
cg00513941	0.0242084	0.0510368	0.990555	0.64792	0.177175	0.180486	0.639721	0.783595	1.61286	0.387013	0.00589521	0.320754	0.634202	0.623986	-0.0738448	0.763167	0.926067	0.43076	0.62765	0.50812	cg00513941	0.0395471	0.125454	0.815081	0.265899	0.00363183	0.303987	0.288333	0.297256	0.722491	0.271656	0.0107314	-1.09629	0.649549	0.142423	0.0660833	0.125855	1.43355	0.565301	0.0642596	0.182419	0.908303	0.850626	1.30285	0.639514	0.111291	0.939504	0.623049	0.17531
cg00513984	0.0563809	0.847505	0.750331	0.699643	0.324747	-0.0607959	0.641974	0.926423	0.193202	0.759679	0.80774	-0.958392	0.566258	0.121422	1.27088	0.560486	0.0638901	0.371658	0.631417	0.569178	cg00513984	0.0578718	0.883159	0.546336	0.280457	0.0575297	0.406851	0.285563	0.160984	0.781039	0.268111	0.00550641	-0.768238	0.72378	0.329341	0.105435	0.738404	-1.61844	0.422484	0.0186057	1.7934	0.171075	0.000468058	-1.80857	0.124924	0.000132347	-0.547885	0.686588	0.451099
cg00514186	0.0275307	0.807021	0.927175	0.663369	0.211704	-0.0414522	0.642128	0.949801	1.18808	0.58998	0.0906796	0.136332	0.640813	0.835798	1.3615	0.523818	0.0407063	0.150077	0.640506	0.819472	cg00514186	0.0487589	0.817293	0.666721	0.274739	0.0192112	0.575416	0.27919	0.0449804	1.10648	0.24193	3.61982e-05	-1.26145	0.597506	0.079242	0.0268332	0.785949	-1.27287	0.654436	0.123667	1.64548	0.395511	0.0141407	1.44426	0.558445	0.0609265	-0.10447	0.716049	0.888114
cg00515161	0.0106774	0.0209465	0.787378	0.692825	0.299102	0.604059	0.613198	0.34781	-0.177254	0.760327	0.823411	0.545984	0.61862	0.398181	-0.310204	0.75319	0.694755	-0.366523	0.631717	0.574619	cg00515161	0.00755356	0.0244729	1.04652	0.247662	0.000111657	0.172957	0.29068	0.554753	0.932854	0.257346	0.000720416	-1.00031	0.674871	0.188794	0.0181887	0.042103	-0.419719	0.888421	0.66124	-1.58866	0.449862	0.0241994	-0.851346	0.807549	0.351244	-0.0659148	0.716704	0.929299
cg00515755	0.0619848	0.757829	0.673203	0.712601	0.381276	-0.0951789	0.641556	0.885011	1.58453	0.406054	0.00796319	-0.34198	0.633092	0.600898	1.56918	0.415868	0.00925321	-0.605042	0.613101	0.346989	cg00515755	0.0481469	0.796999	0.737616	0.270771	0.00908348	0.355705	0.287044	0.221557	0.785361	0.267837	0.00522923	-0.288716	0.779955	0.723971	0.036073	0.747634	1.14383	0.711508	0.183198	0.0401593	0.91265	0.967011	0.0139059	0.912844	0.988575	-1.03263	0.601627	0.129798
cg00516616	0.0556639	0.854463	-0.964824	0.654359	0.1908	-0.256526	0.637118	0.695689	1.47065	0.472088	0.0207113	-0.462031	0.625422	0.47704	1.0138	0.6419	0.16533	-0.105321	0.641397	0.872841	cg00516616	0.0323878	0.901651	0.522124	0.281458	0.0700015	0.746773	0.270225	0.00819596	0.987018	0.252916	0.000308689	-0.625105	0.746389	0.434394	0.0224347	0.864575	0.610913	0.86025	0.516816	1.24465	0.667865	0.135829	0.173671	0.908732	0.857745	-1.07553	0.59079	0.111486
cg00516678	0.164955	0.656665	0.454865	0.740844	0.561768	0.0024996	0.642261	0.996971	1.4544	0.480403	0.0231735	0.289911	0.635685	0.65809	-0.675836	0.712185	0.379279	-0.236952	0.637876	0.718037	cg00516678	0.104494	0.732607	1.54674	0.182033	5.53249e-11	0.479676	0.283095	0.0969509	1.06407	0.24603	8.11871e-05	0.708406	0.733882	0.371679	0.0704179	0.495125	1.59528	0.443963	0.0228948	-1.67376	0.364643	0.0101058	-1.81796	0.0841832	2.71976e-05	0.289547	0.708738	0.695086
cg00518989	0.00736411	0.0495432	1.20486	0.584282	0.0848075	0.984362	0.561786	0.110287	0.672611	0.712694	0.381726	0.899409	0.575853	0.149381	1.29605	0.550794	0.0568197	1.47872	0.440271	0.00725862	cg00518989	0.00400069	0.0295995	0.34272	0.287387	0.239166	0.0771987	0.291574	0.792373	0.31198	0.288148	0.28458	0.452906	0.766834	0.576331	0.017293	0.0492773	0.367101	0.894227	0.70246	0.157567	0.909465	0.870867	1.10458	0.726847	0.203217	-0.122776	0.715634	0.868636
cg00520408	0.0327615	0.841816	0.856488	0.679022	0.254003	0.890315	0.577264	0.154029	-0.0860079	0.762955	0.913922	-0.586813	0.61487	0.362397	1.18428	0.591253	0.0920429	0.10605	0.641385	0.871968	cg00520408	0.0465975	0.897607	0.403985	0.285652	0.16402	0.230037	0.289818	0.431429	0.755645	0.269688	0.00740862	1.56689	0.461551	0.0145882	0.0159537	0.851028	0.476641	0.881213	0.617296	-0.823455	0.814748	0.369337	-1.14734	0.710097	0.181453	0.546136	0.686787	0.45261
cg00521744	0.0423139	0.816564	-0.466671	0.739619	0.551328	-0.32137	0.63417	0.623312	-0.465371	0.739756	0.552474	-0.367919	0.631636	0.573138	-0.0500646	0.763489	0.949848	-0.803005	0.589931	0.203337	cg00521744	0.038876	0.885632	0.869455	0.262128	0.00178383	0.591056	0.278479	0.0392151	1.02271	0.249814	0.000169651	0.479165	0.76417	0.553729	0.0312466	0.820972	0.0417234	0.912633	0.965727	-0.197637	0.907507	0.838259	-0.501694	0.87773	0.598191	0.305013	0.70781	0.679482
cg00522048	0.172475	0.490319	1.04846	0.632551	0.148491	0.108842	0.641339	0.868621	0.692502	0.709512	0.366745	-0.366263	0.631732	0.574895	0.857418	0.678827	0.253421	0.343463	0.633011	0.599298	cg00522048	0.151486	0.437998	1.40811	0.20504	1.44044e-08	0.140336	0.291061	0.631984	0.986293	0.252978	0.000312359	0.631928	0.745431	0.4291	0.142183	0.435475	1.80054	0.151148	0.000284455	1.81015	0.119051	0.000109093	1.66336	0.376348	0.0115131	0.658071	0.672622	0.360487
cg00522555	0.00514599	0.987281	0.849906	0.680399	0.258141	0.727507	0.599644	0.252921	1.08667	0.621712	0.131077	0.368088	0.631626	0.572958	0.284239	0.754896	0.719481	0.392927	0.630128	0.546871	cg00522555	0.00436611	0.986492	0.971585	0.254212	0.00039586	0.62291	0.276965	0.0293399	1.1491	0.237571	1.51643e-05	0.847716	0.708838	0.27684	0.0123785	0.97014	1.79945	0.154353	0.000309482	1.79012	0.179458	0.000567449	1.6609	0.379057	0.0118594	-0.807906	0.648877	0.253164
cg00522579	0.0756777	0.540483	1.79292	0.218117	0.000174982	0.668343	0.606491	0.296284	1.28922	0.553462	0.0586913	0.304681	0.634994	0.641679	0.437109	0.742623	0.577599	0.198885	0.639175	0.762069	cg00522579	0.0754626	0.632471	-0.836146	0.264474	0.00277665	0.754195	0.269777	0.00753269	0.700857	0.272886	0.0135314	-0.794328	0.719071	0.311626	0.0373619	0.513187	-1.44836	0.555785	0.0596722	0.544142	0.871384	0.566178	-1.80193	0.146954	0.000254047	-0.506544	0.691108	0.487405
cg00523161	0.194528	0.711761	1.51483	0.448201	0.0148616	0.270621	0.636535	0.679732	1.25538	0.566276	0.0684882	-0.00189755	0.642261	0.997701	0.39587	0.746468	0.614931	0.154818	0.640393	0.813855	cg00523161	0.0586647	0.842175	1.04237	0.248042	0.000120234	0.185246	0.290515	0.526864	0.70714	0.272533	0.0126603	0.0483519	0.788564	0.953099	0.0321109	0.743106	1.62242	0.418652	0.0179119	1.1884	0.693006	0.161521	1.75753	0.247201	0.00206793	-0.298265	0.708221	0.686277
cg00525145	0.00804478	0.97979	0.601566	0.723201	0.437362	0.499017	0.622574	0.441449	0.85455	0.679429	0.255218	0.230525	0.638111	0.725419	-0.581326	0.725955	0.453795	-0.118248	0.641172	0.857367	cg00525145	0.00426987	0.986977	1.21699	0.230104	3.31436e-06	0.552332	0.280202	0.0547347	1.1148	0.241097	3.0685e-05	0.29665	0.779458	0.716621	0.18597	0.835014	0.889432	0.797221	0.327066	0.200033	0.907375	0.836314	-1.74956	0.260944	0.0025752	0.221207	0.712247	0.765166
cg00525597	0.043847	0.787513	1.20802	0.583192	0.0837254	0.722882	0.600203	0.256168	0.389113	0.74706	0.62112	-0.395874	0.629943	0.543809	1.3065	0.546667	0.0540314	0.342654	0.633055	0.600171	cg00525597	0.0804571	0.751316	1.54932	0.181556	4.89513e-11	0.86192	0.262669	0.00197551	0.64395	0.275917	0.0240274	1.30018	0.583506	0.0674312	0.0236438	0.76458	1.45551	0.551096	0.0575131	-1.22443	0.677145	0.144845	0.727638	0.837239	0.433836	1.18968	0.558655	0.070718
cg00525823	0.0626307	0.178832	0.712999	0.70612	0.351591	-0.677859	0.605434	0.289045	-1.10897	0.615114	0.12147	-0.0352261	0.642165	0.957334	1.3748	0.517996	0.037822	0.174167	0.639896	0.791021	cg00525823	0.0926133	0.100228	1.47609	0.194368	1.1795e-09	0.260507	0.289257	0.372488	1.12072	0.240501	2.7251e-05	0.622821	0.746707	0.436172	0.0332663	0.144752	1.35325	0.612792	0.0917963	-1.62496	0.416187	0.0174765	1.17395	0.699138	0.168425	0.836954	0.643596	0.234627
cg00526336	0.00907591	0.969241	0.968748	0.653392	0.188687	-0.338341	0.633287	0.604834	1.42961	0.492648	0.0272672	-0.999364	0.559131	0.104175	0.702291	0.707906	0.359471	0.335204	0.633454	0.608234	cg00526336	0.00847846	0.970724	0.881457	0.261255	0.0015125	0.443599	0.284371	0.125631	0.722334	0.271666	0.0107498	1.28978	0.587337	0.070491	0.0170269	0.923409	-0.606021	0.861114	0.520389	0.391224	0.891667	0.683496	0.0424511	0.912624	0.965129	0.873175	0.636684	0.21258
cg00526791	0.00846765	0.0418311	0.216393	0.758636	0.785051	0.915483	0.573314	0.141388	0.0369358	0.763614	0.962991	-0.243763	0.637619	0.710237	0.273572	0.755553	0.729702	0.0692281	0.641888	0.916247	cg00526791	0.00532676	0.035376	0.656166	0.275291	0.0213313	0.423768	0.285028	0.143901	0.756675	0.269626	0.00732162	-1.72598	0.354574	0.00280078	0.0202513	0.0413302	0.0927224	0.911693	0.923886	1.16105	0.704504	0.174691	1.29561	0.643182	0.114228	1.26361	0.534963	0.0501897
cg00526835	0.1074	0.726982	1.58273	0.407219	0.00810783	0.58258	0.615272	0.366026	1.29349	0.551796	0.0575166	-0.181672	0.639687	0.782203	0.0303204	0.763662	0.969617	-0.159238	0.640285	0.808627	cg00526835	0.0523279	0.849154	0.81915	0.265627	0.00345058	0.101982	0.291408	0.727964	0.859536	0.262838	0.00203986	0.276951	0.780665	0.734903	0.0601827	0.757915	0.694556	0.844234	0.456892	1.77651	0.210562	0.00108089	1.7659	0.231811	0.00159408	-1.26501	0.534488	0.0498423
cg00528191	0.115926	0.701164	-0.357938	0.749653	0.649922	0.456734	0.625811	0.482242	-1.25368	0.566905	0.0690055	1.00887	0.557421	0.100421	0.534785	0.731893	0.492505	-0.0180929	0.642236	0.978079	cg00528191	0.0740687	0.805105	0.938244	0.25692	0.000664226	0.799014	0.266957	0.00443196	1.30031	0.219973	3.93342e-07	0.766933	0.72401	0.330239	0.0734111	0.793987	0.136534	0.910315	0.888035	-1.77226	0.21933	0.0012745	-1.25004	0.665345	0.133469	0.687714	0.668372	0.337744
cg00529422	0.0579449	0.847704	1.05909	0.629594	0.143527	0.0866118	0.641677	0.895308	0.525244	0.733044	0.500593	-0.373733	0.631294	0.566986	-0.527363	0.73279	0.498792	0.057178	0.642007	0.930792	cg00529422	0.0256345	0.898311	1.61941	0.167732	1.22925e-12	0.665818	0.274787	0.0193854	0.772121	0.268672	0.00611924	0.556294	0.755411	0.48926	0.0328157	0.826225	1.27094	0.655371	0.124482	1.79094	0.177387	0.000541543	1.78796	0.184755	0.000637986	0.945633	0.621723	0.17207
cg00529757	0.102113	0.755449	1.20358	0.58472	0.0852457	0.205141	0.638977	0.754784	1.42462	0.495051	0.0281412	-0.650448	0.608434	0.310172	1.83378	0.151243	1.9127e-05	0.715174	0.601126	0.261635	cg00529757	0.0760746	0.80638	0.816353	0.265814	0.00357429	0.555901	0.280048	0.0531241	1.14954	0.237524	1.50231e-05	0.593198	0.750716	0.459507	0.0932051	0.742601	-1.08782	0.733139	0.212023	-1.6341	0.407137	0.0159483	1.06965	0.739794	0.221742	0.524195	0.689225	0.471758
cg00530127	0.0584542	0.792862	1.43473	0.490161	0.0263876	0.194391	0.639313	0.767313	-0.710615	0.70652	0.353339	-0.227209	0.63823	0.729238	0.723739	0.704296	0.343767	0.502427	0.6223	0.438235	cg00530127	0.0540939	0.828786	0.527109	0.281256	0.0672725	0.808844	0.266313	0.00392592	1.05134	0.247217	0.000102382	-1.3539	0.562774	0.0528784	0.0661365	0.820208	1.62744	0.413756	0.0170551	0.119545	0.910912	0.901924	-1.81202	0.111723	8.45561e-05	-0.513195	0.690407	0.481484
cg00530320	0.0782659	0.794339	0.748181	0.700027	0.326267	-0.0463574	0.642094	0.943869	1.44765	0.483789	0.0242476	-0.757603	0.595906	0.23238	1.70518	0.314207	0.00162217	0.206838	0.638922	0.752811	cg00530320	0.0438437	0.874328	0.462831	0.283704	0.109638	0.539565	0.280742	0.0608222	1.06831	0.245631	7.50731e-05	0.596738	0.750249	0.456692	0.0798553	0.792715	0.71674	0.839586	0.441389	0.589701	0.863942	0.532359	-1.8234	0.0462668	2.47653e-06	-0.361426	0.704006	0.623484
cg00530564	0.0559431	0.208912	0.751335	0.699464	0.324039	-0.489016	0.623367	0.450944	1.29064	0.552909	0.0582989	-0.0660048	0.641922	0.920136	0.0166426	0.763732	0.983321	0.769612	0.594365	0.22447	cg00530564	0.0737649	0.125194	1.54827	0.181751	5.14653e-11	0.197865	0.290334	0.498968	0.840133	0.264199	0.00263647	0.251886	0.782079	0.758324	0.024384	0.113271	1.64242	0.398679	0.0146165	1.80952	0.121402	0.000117997	1.79471	0.167605	0.000431006	-1.11906	0.579126	0.0945986
cg00530650	0.0894662	0.797159	1.24265	0.570938	0.0724093	0.643561	0.609166	0.315611	1.49003	0.461846	0.0179953	-0.364911	0.63181	0.576331	1.71909	0.301307	0.00125397	-0.0847594	0.641702	0.897537	cg00530650	0.0601913	0.848965	0.788114	0.267661	0.00505909	0.497323	0.282433	0.08491	0.818232	0.265689	0.00349075	-0.173835	0.785612	0.832217	0.0431138	0.796401	-1.77024	0.223367	0.00137199	-1.73953	0.277202	0.00329186	-1.15787	0.705808	0.176246	0.498518	0.691941	0.494589
cg00531009	0.0367659	0.854015	0.848347	0.680724	0.259126	0.235362	0.637935	0.719861	0.352558	0.750078	0.654932	-0.560192	0.617348	0.385531	-0.636969	0.718131	0.409231	-0.337685	0.633322	0.605544	cg00531009	0.041311	0.861972	1.27769	0.222837	7.24584e-07	0.683781	0.273826	0.0161617	1.15662	0.236776	1.2922e-05	0.194683	0.784796	0.812353	0.0261186	0.850671	-1.72887	0.2934	0.00414802	-0.517367	0.875452	0.586317	-1.48279	0.532601	0.0496122	-0.107809	0.715979	0.884557
cg00531137	0.223645	0.337323	-0.469167	0.739356	0.549129	-0.709093	0.601846	0.265995	1.775	0.24131	0.000323237	0.0352036	0.642165	0.957362	0.753969	0.698991	0.322185	0.0197151	0.642231	0.976115	cg00531137	0.11912	0.156532	0.921389	0.258243	0.000854363	0.286295	0.288727	0.326591	0.834951	0.264556	0.0028199	0.389087	0.772652	0.632511	0.0697813	0.212071	-1.70089	0.331778	0.00685472	1.80648	0.132244	0.000166329	1.76097	0.240998	0.00186565	1.15484	0.569001	0.0819618
cg00531789	0.093255	0.727746	-0.285314	0.754828	0.718453	-0.207155	0.638912	0.752443	0.434131	0.742914	0.580268	0.228463	0.638185	0.727793	0.72001	0.704933	0.346475	-0.256124	0.637134	0.696146	cg00531789	0.0830863	0.785558	0.814925	0.26591	0.00363895	0.401396	0.285731	0.166797	0.800006	0.266893	0.00437846	0.483552	0.763709	0.549984	0.101555	0.68739	0.523449	0.874548	0.581726	1.80952	0.12143	0.000118108	1.82261	0.0534798	4.42231e-06	-0.59043	0.681531	0.415015
cg00533585	0.0725669	0.921649	-0.974752	0.651902	0.185479	-0.657747	0.607649	0.304465	0.513347	0.734447	0.51075	0.13392	0.640864	0.838669	0.440528	0.742286	0.574539	-0.427486	0.627874	0.511425	cg00533585	0.0211387	0.950941	1.58396	0.174937	8.68704e-12	0.509034	0.281979	0.0775874	0.734366	0.270963	0.00941788	1.30353	0.582257	0.0664609	0.0376133	0.880477	1.72767	0.295169	0.00425084	1.79327	0.171414	0.000471799	1.80811	0.126572	0.00013949	-0.0179118	0.717105	0.98077
cg00534362	0.0381791	0.867603	0.45922	0.740396	0.557909	-0.208689	0.638862	0.750661	1.75833	0.260851	0.000519317	-0.739125	0.598222	0.24487	0.029364	0.763669	0.970575	-0.211491	0.63877	0.747409	cg00534362	0.0440952	0.896237	1.03156	0.249022	0.000145476	0.408318	0.285518	0.159447	0.800815	0.26684	0.00433521	0.669788	0.739901	0.400226	0.0279261	0.864565	0.465626	0.882684	0.625743	-1.808	0.126961	0.000141218	-1.24324	0.668523	0.136451	-1.09187	0.586494	0.104951
cg00534624	0.086689	0.710682	0.366264	0.748983	0.642191	-0.536739	0.619428	0.406522	1.49629	0.45846	0.0171683	0.398584	0.629772	0.541	1.42281	0.495917	0.0284624	0.0587185	0.641993	0.928931	cg00534624	0.0380265	0.850828	0.806036	0.266498	0.00406506	0.329274	0.287729	0.258382	0.883733	0.261088	0.00146541	-0.939195	0.689353	0.221985	0.0416988	0.747356	1.12557	0.718752	0.192405	0.758668	0.830325	0.412567	-0.691696	0.844821	0.458903	-0.108305	0.715968	0.88403
cg00535430	0.00755466	0.976628	-0.317696	0.75267	0.687664	0.00169879	0.642261	0.997942	-0.686268	0.710521	0.371412	-0.20458	0.638995	0.755438	-0.808892	0.688682	0.284675	-0.372794	0.63135	0.567979	cg00535430	0.0092655	0.962914	1.02774	0.249365	0.000155493	0.815248	0.265888	0.00362424	1.16921	0.235428	9.8415e-06	1.71237	0.365403	0.00337394	0.0158092	0.9572	-1.2619	0.659724	0.128336	1.23722	0.671309	0.139115	-1.13476	0.71513	0.187748	0.723227	0.662996	0.311459
cg00536939	0.0361397	0.0742995	-0.589127	0.724906	0.447432	0.228711	0.638176	0.727507	1.24606	0.569698	0.071347	0.101964	0.641452	0.876866	1.13528	0.607063	0.110662	-0.0250156	0.642213	0.969695	cg00536939	0.0262687	0.0653829	0.6974	0.273078	0.0140322	0.654387	0.275383	0.0217073	0.858548	0.262909	0.00206706	-0.988921	0.677664	0.194767	0.0236705	0.054168	-0.419689	0.888425	0.661264	0.186538	0.908094	0.847277	-1.42441	0.571051	0.0671702	0.544278	0.686998	0.454219
cg00537910	0.0243675	0.878496	1.00587	0.643975	0.16932	0.212346	0.638742	0.746418	1.48683	0.463564	0.0184278	-0.196789	0.63924	0.764514	1.4875	0.463201	0.0183358	-0.497973	0.622657	0.442436	cg00537910	0.0405271	0.89542	1.87781	0.092137	1.14901e-24	0.542376	0.280624	0.0594373	1.30281	0.219652	3.67094e-07	0.206251	0.784304	0.801368	0.0205931	0.874026	-0.0446412	0.912598	0.963331	-1.7696	0.224643	0.00140394	-1.21151	0.68293	0.150737	-0.0886641	0.716354	0.904975
cg00537979	0.0556254	0.883505	-0.740399	0.701404	0.331792	0.558821	0.617472	0.386742	-0.597608	0.723748	0.440556	0.492582	0.623086	0.447548	0.731558	0.702949	0.338123	0.0674875	0.641907	0.918347	cg00537979	0.023215	0.932714	1.32241	0.21709	2.11081e-07	0.268992	0.289088	0.356977	0.778371	0.26828	0.00568385	1.54625	0.473014	0.0170573	0.07408	0.793512	0.416587	0.88879	0.663678	-0.788215	0.823415	0.392649	-1.70046	0.332324	0.00690104	1.00128	0.609148	0.144229
cg00538381	0.174399	0.639133	0.0347468	0.763631	0.965184	0.583766	0.61516	0.365007	1.24544	0.569924	0.0715391	0.140204	0.640729	0.831192	-1.10244	0.617065	0.124238	-0.189496	0.63946	0.773035	cg00538381	0.0907219	0.790917	0.6984	0.273023	0.0138857	0.218874	0.290006	0.454262	0.938213	0.256923	0.000664529	-0.29678	0.77945	0.716501	0.107861	0.664684	1.80333	0.142609	0.000225191	1.82212	0.0574861	5.90502e-06	1.82333	0.0469288	2.62141e-06	0.608849	0.679212	0.399813
cg00539360	0.0501524	0.115844	0.0684112	0.763252	0.931497	-0.347353	0.632799	0.595107	-1.74958	0.270484	0.000647907	0.1058	0.64139	0.872267	0.231617	0.757887	0.770228	0.725064	0.59994	0.254634	cg00539360	0.0913254	0.112512	1.5787	0.175968	1.14197e-11	0.284481	0.288766	0.329697	0.885416	0.260964	0.00143144	0.0654529	0.788358	0.936533	0.156932	0.264826	-0.588089	0.864217	0.533546	-1.81995	0.0726508	1.50756e-05	1.79625	0.163413	0.000389255	0.0180912	0.717105	0.980577
cg00539564	0.0759117	0.880531	0.905706	0.668293	0.224133	0.611796	0.61243	0.34137	0.412213	0.744992	0.600045	-0.0835695	0.641718	0.898969	-1.02944	0.637738	0.157611	0.891468	0.577086	0.153434	cg00539564	0.0143919	0.955433	1.12076	0.240496	2.72268e-05	0.686715	0.273666	0.0156811	0.913886	0.258822	0.000953697	1.22783	0.609066	0.0904099	0.027643	0.879345	-0.0391732	0.912661	0.967821	-1.78701	0.18704	0.000670365	-0.757689	0.830548	0.413232	0.424079	0.698995	0.563202
cg00539955	0.045507	0.764131	0.10669	0.76252	0.893304	0.51859	0.620972	0.42315	0.688309	0.710191	0.369881	-0.123561	0.641072	0.85102	0.881765	0.673608	0.238425	0.314016	0.634539	0.631382	cg00539955	0.0482371	0.765994	0.806192	0.266488	0.0040572	0.788809	0.267616	0.00501691	1.08154	0.244369	5.85967e-05	1.39077	0.547584	0.0440912	0.0296002	0.740904	1.48159	0.533441	0.0499507	-1.7572	0.24778	0.00208761	0.930108	0.785531	0.301946	0.608774	0.679222	0.399874
cg00540587	0.0677083	0.763722	1.09117	0.620396	0.129105	0.0113611	0.642252	0.986235	1.00324	0.644659	0.170656	-0.51297	0.621439	0.428366	0.928076	0.663159	0.21119	0.0363322	0.642159	0.955996	cg00540587	0.0534785	0.785701	1.74384	0.137973	1.43702e-16	0.781923	0.268055	0.00544871	1.55624	0.180265	3.51135e-11	0.385751	0.772931	0.635493	0.066277	0.745834	0.462355	0.883114	0.628257	-1.68989	0.345539	0.00809853	-1.14075	0.712744	0.184739	-1.1296	0.576196	0.0907614
cg00542041	0.00743733	0.977539	0.435684	0.742763	0.578875	-0.00825305	0.642256	0.99	0.701221	0.708083	0.360263	0.3111	0.634682	0.634592	0.243523	0.757264	0.758677	-0.196931	0.639235	0.764348	cg00542041	0.0038444	0.985072	0.754867	0.269736	0.007475	0.910975	0.259045	0.000994941	1.34396	0.214195	1.12148e-07	0.992675	0.676748	0.192788	0.0160359	0.959821	0.988982	0.767341	0.266941	1.35367	0.612559	0.0916406	1.04796	0.747515	0.233569	0.961667	0.6182	0.163757
cg00542760	0.0129021	0.969168	-0.208436	0.759008	0.792822	-0.883359	0.578332	0.157645	-1.10079	0.617558	0.124946	-0.532839	0.619765	0.410068	1.22994	0.575507	0.0764515	0.0282011	0.6422	0.965838	cg00542760	0.0112586	0.955657	0.937895	0.256948	0.000667741	0.482976	0.282973	0.0946043	0.802921	0.266702	0.0042244	0.480929	0.763985	0.552222	0.027007	0.907575	0.606895	0.86096	0.51975	1.0353	0.751914	0.240586	-1.63273	0.408513	0.0161736	0.673681	0.670411	0.34842
cg00543474	0.0804337	0.779326	1.53255	0.438045	0.0128482	0.275734	0.636315	0.673974	1.44295	0.486124	0.0250133	-0.223459	0.638362	0.733561	0.849517	0.68048	0.258386	0.342707	0.633052	0.600114	cg00543474	0.0557376	0.795274	1.10611	0.241966	3.64564e-05	0.411289	0.285425	0.156366	0.880911	0.261295	0.001524	1.00897	0.672719	0.18432	0.221923	0.581316	1.77138	0.221104	0.00131667	1.82545	0.0164381	3.94314e-08	1.82429	0.0363438	9.42635e-07	1.27211	0.532078	0.0481103
cg00543944	0.0682154	0.702415	-0.539553	0.73131	0.488482	0.849107	0.58344	0.176236	0.742752	0.70099	0.330117	1.16248	0.526653	0.0517967	1.2606	0.564341	0.0669193	0.424015	0.628109	0.514939	cg00543944	0.0618538	0.762961	0.466497	0.283574	0.106774	0.32976	0.287717	0.25767	0.749398	0.270067	0.00795579	-0.0336854	0.788691	0.967318	0.137703	0.631859	-1.62296	0.418134	0.0178197	-1.69442	0.339949	0.00757391	-1.69435	0.340035	0.00758185	-0.93396	0.624239	0.178271
cg00545196	0.0782024	0.750429	1.40978	0.502083	0.0308428	-0.102456	0.641444	0.876276	1.51913	0.445766	0.0143555	0.491239	0.623192	0.448825	0.594179	0.724218	0.44333	-0.569133	0.61653	0.377679	cg00545196	0.0794796	0.845437	0.621662	0.277026	0.0296836	0.515552	0.281721	0.0737327	1.07196	0.245285	7.0151e-05	0.0113022	0.788797	0.989033	0.131424	0.613872	1.58672	0.451565	0.0245867	1.82491	0.027537	3.10593e-07	1.81617	0.093354	4.11571e-05	0.46367	0.695394	0.526277
cg00545229	0.102564	0.259612	0.907182	0.66796	0.223267	-0.21413	0.638682	0.74435	1.25438	0.566646	0.068792	0.310316	0.634721	0.635456	-0.386476	0.747288	0.623541	0.6326	0.610313	0.324375	cg00545229	0.098888	0.117401	1.46514	0.196161	1.81182e-09	1.27022	0.223763	8.81541e-07	1.27255	0.223474	8.29408e-07	0.040654	0.788636	0.960561	0.195626	0.243692	1.55172	0.481014	0.0320991	1.65372	0.38683	0.0128982	1.54464	0.48668	0.0337339	-0.00117293	0.717137	0.998741
cg00545759	0.00749915	0.0216433	1.24579	0.569798	0.0714317	0.449795	0.626313	0.489095	0.50432	0.735489	0.518508	0.436213	0.627273	0.502637	-0.785271	0.693223	0.300534	-0.41013	0.62903	0.529099	cg00545759	0.00887457	0.0295483	0.561865	0.279789	0.0505178	0.55392	0.280133	0.0540134	0.997015	0.252062	0.000261913	-1.4498	0.521442	0.0319816	0.0184593	0.0501207	0.554483	0.869753	0.558452	0.372907	0.893627	0.697886	1.38718	0.593521	0.0796218	-0.938769	0.623207	0.175701
cg00547480	0.0704833	0.732591	0.103208	0.7626	0.896772	0.268661	0.636618	0.681944	-0.638141	0.717957	0.408313	-0.291697	0.635603	0.656098	0.90362	0.668764	0.22536	-0.635519	0.61001	0.322029	cg00547480	0.0863885	0.681443	1.10107	0.242465	4.02501e-05	0.217454	0.290029	0.457214	0.88583	0.260934	0.00142319	0.257698	0.781764	0.752879	0.0918506	0.590983	1.69345	0.341159	0.00768517	1.78246	0.197586	0.000836245	-1.57621	0.460678	0.0267434	0.440168	0.697573	0.548082
cg00547484	0.101776	0.292046	1.56098	0.42098	0.00999362	-1.16055	0.527079	0.0522764	0.990487	0.647937	0.17721	0.148906	0.640533	0.82086	0.518757	0.733813	0.506122	0.600166	0.61358	0.351075	cg00547484	0.0945538	0.301596	1.06378	0.246057	8.162e-05	0.216857	0.290039	0.458457	0.904466	0.25954	0.00109299	1.12145	0.64235	0.131442	0.0747498	0.241704	1.76013	0.242522	0.00191389	1.81997	0.0725368	1.49811e-05	1.55133	0.481326	0.0321875	-0.844464	0.642193	0.229958
cg00547530	0.11733	0.726471	0.485241	0.737625	0.535048	-0.395715	0.629953	0.543974	1.51789	0.44647	0.0145003	-0.484845	0.623693	0.454933	1.28523	0.555005	0.0597991	-0.162643	0.640199	0.804603	cg00547530	0.0421794	0.793492	0.96415	0.254827	0.00044532	0.577827	0.279082	0.0440493	0.860431	0.262775	0.00201548	1.29751	0.584496	0.0682101	0.164989	0.660555	-1.81151	0.113775	9.09572e-05	1.79613	0.163734	0.000392346	1.7232	0.301627	0.00464307	0.683788	0.668947	0.340714
cg00547777	0.0239357	0.116298	-0.133934	0.761803	0.866225	-0.674636	0.605794	0.291485	-0.0621498	0.763341	0.937757	-0.338093	0.6333	0.605102	-0.161983	0.760894	0.838465	-0.412056	0.628905	0.527125	cg00547777	0.0205101	0.106937	0.803944	0.266635	0.00417145	0.496812	0.282452	0.0852414	0.776332	0.268408	0.00582282	-0.736927	0.729186	0.351205	0.0390526	0.162215	0.269764	0.902851	0.779979	-0.699254	0.843264	0.453595	1.68291	0.353962	0.0089414	0.810346	0.648442	0.251577
cg00548618	0.0790177	0.864844	0.495531	0.736484	0.526104	-0.18871	0.639483	0.773955	1.61169	0.387826	0.0059729	-0.253152	0.637253	0.699527	1.16118	0.59884	0.100573	0.325067	0.633982	0.619269	cg00548618	0.0417605	0.865607	1.35319	0.212926	8.48061e-08	0.302508	0.288367	0.299642	0.907206	0.259332	0.00105071	-0.223608	0.783511	0.784939	0.0469604	0.782127	-0.297067	0.900706	0.758089	-1.57531	0.461444	0.0269313	1.675	0.363215	0.00994366	0.435936	0.697952	0.552044
cg00549706	0.083112	0.683019	1.66317	0.349732	0.00314073	-0.118308	0.641171	0.857295	0.216299	0.758641	0.785143	0.761284	0.595437	0.229937	0.935275	0.661471	0.20711	0.202942	0.639047	0.757344	cg00549706	0.0633365	0.771466	0.85375	0.263248	0.0022038	0.608273	0.277672	0.0335847	0.938773	0.256878	0.000658927	0.407145	0.771099	0.616444	0.0576845	0.739993	1.08142	0.735504	0.215427	-0.576765	0.866123	0.541902	-1.81671	0.0906842	3.664e-05	0.132978	0.715374	0.857806
cg00549798	0.0502063	0.794068	-0.637409	0.718066	0.408887	-0.249894	0.637382	0.703237	1.47471	0.469971	0.0201224	-0.499515	0.622534	0.440979	0.346917	0.750516	0.660197	-0.168621	0.640044	0.797551	cg00549798	0.045017	0.855424	1.07399	0.245091	6.75352e-05	0.700265	0.272919	0.013616	0.983199	0.253239	0.000328467	-1.3614	0.55975	0.0510122	0.0664338	0.756889	1.69575	0.338292	0.0074236	1.80743	0.128966	0.000150388	1.81226	0.110747	8.1633e-05	0.199627	0.713157	0.78763
cg00550082	0.0685885	0.836597	1.38682	0.51263	0.0353261	-0.0277815	0.642202	0.966346	1.59826	0.396979	0.00691104	-0.106497	0.641378	0.871431	0.547453	0.73033	0.481844	0.463535	0.625311	0.475567	cg00550082	0.0499224	0.878701	0.570055	0.279429	0.047109	0.31796	0.288005	0.275332	1.01593	0.250415	0.000190574	0.384797	0.77301	0.636347	0.0662968	0.77621	-1.61792	0.42299	0.0186987	1.79261	0.173111	0.000490883	1.74466	0.269027	0.00291476	0.971129	0.616083	0.158962
cg00551679	0.207332	0.469896	0.333191	0.751552	0.67306	0.293033	0.635542	0.654609	0.075665	0.763138	0.924249	-0.301766	0.635133	0.644907	-0.979248	0.650778	0.183096	0.664118	0.606955	0.299531	cg00551679	0.169347	0.563315	1.43926	0.200283	4.79432e-09	0.267843	0.289111	0.359055	0.852107	0.263364	0.00225243	0.847977	0.708786	0.276675	0.0878677	0.398329	-0.802098	0.820057	0.383406	1.80773	0.127914	0.000145523	1.62097	0.420053	0.0181632	0.552659	0.686041	0.446984
cg00552318	0.13238	0.372446	0.104299	0.762575	0.895685	0.422166	0.628234	0.516814	-0.639957	0.717688	0.406893	0.180244	0.639727	0.783879	1.07237	0.625835	0.137452	-0.459516	0.625607	0.479506	cg00552318	0.0881851	0.32674	0.731961	0.271105	0.00967207	0.439706	0.284503	0.129072	0.936096	0.25709	0.000686123	-0.190751	0.784957	0.816094	0.0738155	0.305848	1.8034	0.14237	0.000223678	1.80408	0.140202	0.00021031	1.82432	0.0360409	9.11597e-07	0.377342	0.702812	0.607969
cg00552600	0.0196139	0.746212	0.972949	0.652351	0.186439	0.552142	0.618073	0.392673	1.00439	0.644359	0.170069	-0.201718	0.639086	0.758769	1.2542	0.566712	0.0688466	-0.245773	0.637542	0.70794	cg00552600	0.0432039	0.768529	0.292439	0.288593	0.316205	0.893313	0.260378	0.0012812	1.47938	0.193823	1.03435e-09	-0.210667	0.784108	0.797182	0.0182465	0.7583	0.634898	0.855897	0.499405	0.450925	0.88459	0.637061	-0.156308	0.909519	0.871894	-0.253429	0.710711	0.731908
cg00553107	0.0162815	0.842405	1.17319	0.594925	0.0960831	0.3107	0.634702	0.635033	1.43885	0.488143	0.0256925	0.41023	0.629024	0.528997	-0.450298	0.741309	0.565826	-0.808674	0.589156	0.199875	cg00553107	0.0210825	0.863587	0.735609	0.27089	0.00928876	0.791733	0.267428	0.00484275	0.834735	0.26457	0.00282778	0.950185	0.686838	0.215809	0.0187845	0.837415	1.16398	0.703295	0.17326	1.40721	0.581612	0.0728025	-1.32303	0.629074	0.103288	-0.144495	0.715055	0.845605
cg00554437	0.0271986	0.848057	0.621332	0.72041	0.421558	-0.161271	0.640234	0.806224	1.49387	0.459774	0.0174851	-0.824676	0.586933	0.190299	1.53108	0.438902	0.0130083	-0.497656	0.622683	0.442736	cg00554437	0.0403765	0.906372	-0.257782	0.28931	0.377555	0.664677	0.274847	0.0196074	0.97244	0.254141	0.000390502	0.372115	0.774044	0.647727	0.058073	0.835392	-1.79289	0.172382	0.000482615	1.79712	0.161001	0.000366662	1.51301	0.510918	0.0414988	0.681488	0.669283	0.342461
cg00557293	0.00960588	0.0346066	0.0153998	0.763737	0.984567	-0.397125	0.629864	0.542511	-0.01912	0.763723	0.980839	0.713891	0.601279	0.262551	1.00891	0.643183	0.167786	0.748553	0.597048	0.238448	cg00557293	0.00971851	0.0301435	0.655279	0.275337	0.0215179	0.779877	0.268185	0.00558309	0.694021	0.273265	0.0145368	0.590551	0.751064	0.461616	0.02091	0.0466948	0.897221	0.795036	0.322198	0.94076	0.782353	0.295492	1.36437	0.606596	0.087721	-0.0366111	0.717004	0.960703
cg00557709	0.0171016	0.0641113	1.07986	0.623685	0.134091	0.697856	0.603158	0.274161	-0.416746	0.744572	0.595936	-0.869461	0.580434	0.165031	-0.361174	0.749395	0.646914	-0.190581	0.639428	0.771766	cg00557709	0.0483062	0.140108	0.963962	0.254842	0.000446638	0.402279	0.285704	0.165846	1.03204	0.248979	0.000144267	0.0842376	0.788061	0.918359	0.0271359	0.0574535	1.3465	0.616498	0.0943107	0.446199	0.885189	0.640709	1.14077	0.712737	0.18473	0.270829	0.709794	0.714106
cg00558215	0.0166818	0.0386612	1.18378	0.591419	0.0922216	1.422	0.458575	0.0112332	-0.680724	0.711409	0.375584	-1.09732	0.540453	0.0697624	-0.591137	0.724633	0.445798	0.128777	0.640969	0.844796	cg00558215	0.0136411	0.0690251	0.899102	0.259945	0.00118018	0.291097	0.288622	0.318455	0.796092	0.267147	0.00459301	-1.59667	0.444216	0.0114437	0.0218312	0.0592946	-0.0712054	0.912176	0.941528	-1.14204	0.71223	0.184096	-0.265384	0.903176	0.7835	0.833123	0.644305	0.237029
cg00558804	0.034672	0.880301	1.10157	0.617325	0.12461	0.617838	0.611823	0.336386	1.00441	0.644356	0.170063	-0.165202	0.640133	0.801583	0.637358	0.718073	0.408927	0.588922	0.614668	0.360596	cg00558804	0.0291555	0.868996	1.05712	0.246681	9.22086e-05	0.388867	0.286108	0.180722	0.730483	0.271191	0.00983125	1.76588	0.320157	0.00149294	0.0494119	0.799294	1.05548	0.744866	0.229441	-1.415	0.576869	0.0702261	-1.22028	0.679017	0.146729	0.494703	0.692332	0.49802
cg00559417	0.0320036	0.889638	1.77015	0.24718	0.000374126	1.12892	0.533904	0.060585	-1.03877	0.635211	0.1531	0.337173	0.633349	0.606099	1.12748	0.609479	0.113805	1.08023	0.543884	0.0751008	cg00559417	0.0341257	0.913658	-0.667687	0.274688	0.0190265	0.854804	0.263174	0.00217309	0.0289242	0.291765	0.921462	0.100408	0.787745	0.902739	0.0342372	0.896425	-0.835204	0.811752	0.361676	-1.74214	0.273082	0.00309746	-1.68828	0.347504	0.0082894	0.234778	0.711626	0.751116
cg00559635	0.0102747	0.96096	0.363714	0.74919	0.644556	0.0343191	0.64217	0.958432	1.16851	0.59646	0.0978212	0.864996	0.581101	0.167449	1.60044	0.395517	0.00675332	0.865252	0.581063	0.16731	cg00559635	0.0120629	0.96771	1.34547	0.213988	1.07165e-07	0.928638	0.257678	0.000767303	0.99435	0.252291	0.000273708	0.982935	0.679114	0.197944	0.0330842	0.894296	1.35201	0.613476	0.0922563	1.28893	0.646528	0.116966	1.14086	0.712701	0.184685	0.722601	0.663093	0.311913
cg00559963	0.0512406	0.810174	0.887761	0.672295	0.234803	1.54067	0.418489	0.00423577	1.33984	0.533046	0.0456833	0.412459	0.628878	0.526712	0.919041	0.665252	0.216369	0.611115	0.612498	0.341934	cg00559963	0.0535996	0.874614	0.827564	0.26506	0.00310082	1.33439	0.215491	1.48991e-07	1.45059	0.198497	3.15239e-09	-1.21426	0.613583	0.0951597	0.0803558	0.777073	1.69723	0.33643	0.00725745	1.82491	0.0276104	3.13918e-07	1.8254	0.0175912	5.17171e-08	0.0834064	0.716444	0.910592
cg00561903	0.233283	0.695718	1.4316	0.491685	0.0269235	-0.518236	0.621002	0.423478	0.0519678	0.763468	0.947943	0.91891	0.572766	0.139721	1.31723	0.542359	0.0512531	-0.423207	0.628164	0.515758	cg00561903	0.0266197	0.912136	1.20821	0.231108	4.07592e-06	-0.0233487	0.291776	0.936566	0.844698	0.263882	0.00248372	0.78253	0.721224	0.31958	0.158396	0.542816	1.71048	0.31921	0.00585221	1.82214	0.057276	5.81908e-06	1.82313	0.0488489	3.07772e-06	-0.600197	0.680311	0.406921
cg00562504	0.0243619	0.870275	0.822366	0.686017	0.275817	0.595679	0.614017	0.354859	0.79987	0.690436	0.290683	-0.438513	0.627113	0.500333	-0.374336	0.748317	0.634723	-0.307597	0.634853	0.638456	cg00562504	0.0367504	0.887825	1.723	0.143552	9.00261e-16	0.459934	0.283807	0.111942	0.790254	0.267524	0.00493019	-0.4515	0.766972	0.57755	0.0336167	0.85126	1.59239	0.446553	0.0234606	1.81798	0.0840768	2.70602e-05	1.81813	0.0832716	2.60369e-05	-0.839974	0.643033	0.232744
cg00562750	0.00785811	0.982299	-0.43492	0.742837	0.57956	-0.981493	0.562287	0.111483	0.117074	0.762266	0.882971	-0.374477	0.63125	0.566202	-0.654622	0.71548	0.395504	0.482502	0.623874	0.457181	cg00562750	0.00511492	0.983364	0.916053	0.258655	0.00092399	0.905092	0.259493	0.00108319	1.15033	0.237441	1.47736e-05	1.49975	0.497341	0.023532	0.0174015	0.96495	1.1816	0.695909	0.164755	0.981193	0.769837	0.271477	0.869868	0.802599	0.339407	-0.175456	0.714064	0.812952
cg00563045	0.0954849	0.704671	0.652944	0.715736	0.3968	0.0636086	0.641947	0.923027	-0.154277	0.761161	0.846079	-0.717694	0.600826	0.259841	1.75226	0.26758	0.000606593	-0.375145	0.63121	0.565496	cg00563045	0.063146	0.813558	0.812035	0.266102	0.00377298	0.510201	0.281933	0.0768856	0.986471	0.252962	0.000311451	-0.572224	0.753425	0.476325	0.136255	0.696757	0.969592	0.773502	0.278288	1.7673	0.229121	0.00152058	-1.82483	0.0288157	3.72438e-07	0.834266	0.644094	0.23631
cg00563238	0.0101406	0.0382262	0.818634	0.68676	0.278256	0.35274	0.632501	0.589321	0.236848	0.757617	0.765148	0.22767	0.638214	0.728706	0.783876	0.693486	0.301483	-0.264778	0.63678	0.686333	cg00563238	0.00518881	0.0399293	1.12954	0.239601	2.2777e-05	0.285591	0.288742	0.327795	0.800318	0.266872	0.00436171	-0.912616	0.695278	0.237291	0.0263404	0.0406083	0.170176	0.908897	0.860591	-0.614598	0.859593	0.514129	0.165607	0.909108	0.864313	-0.0333548	0.717026	0.964197
cg00564212	0.0960839	0.732891	-1.48532	0.464366	0.0186327	0.5465	0.618574	0.397718	1.7655	0.252661	0.00042757	0.271754	0.636486	0.678455	-0.208524	0.759003	0.792735	-0.809336	0.589065	0.199473	cg00564212	0.0802008	0.727646	0.771603	0.268704	0.00615653	0.410525	0.285449	0.157154	0.956946	0.255416	0.000498488	-1.1587	0.631235	0.116083	0.0811948	0.767876	1.62877	0.412441	0.0168307	-1.80864	0.124647	0.00013117	1.48131	0.533631	0.0500274	-0.267169	0.709992	0.717841
cg00564723	0.097459	0.467532	-0.899695	0.669645	0.227678	-0.315059	0.634487	0.630235	0.164872	0.760791	0.835614	0.130672	0.640931	0.842537	0.957425	0.656168	0.194818	-0.185511	0.639577	0.777702	cg00564723	0.0839773	0.434999	1.24675	0.226614	1.60543e-06	0.293013	0.28858	0.315245	0.793535	0.267312	0.00473814	0.403303	0.771436	0.619852	0.056861	0.30699	1.7715	0.220856	0.00131072	1.81173	0.112882	8.81295e-05	-0.794974	0.821789	0.388139	0.716891	0.663978	0.31607
cg00565412	0.100089	0.78332	0.993578	0.647148	0.175609	0.903698	0.575181	0.147221	0.847731	0.680851	0.259515	-0.458477	0.625684	0.480527	-0.310443	0.753174	0.694529	-0.0674576	0.641907	0.918383	cg00565412	0.0940628	0.778283	1.32984	0.216101	1.70225e-07	0.288409	0.288681	0.322993	0.732614	0.271066	0.00960253	0.272253	0.780941	0.73928	0.0733842	0.74989	-0.933592	0.784496	0.299829	-1.38482	0.594895	0.0804422	1.81851	0.0811882	2.35241e-05	-0.807862	0.648885	0.253192
cg00565932	0.0821742	0.812217	1.73997	0.280629	0.000811362	0.102053	0.64145	0.87676	-0.182108	0.760136	0.818635	0.351759	0.632556	0.590373	-0.0694447	0.763236	0.930464	-0.39152	0.630215	0.548335	cg00565932	0.0831531	0.79473	-0.0082249	0.291794	0.977635	0.979531	0.253548	0.000348534	0.124221	0.291221	0.671694	0.120172	0.787284	0.883685	0.0562357	0.791845	-0.588238	0.864192	0.533436	-1.54562	0.485901	0.0335054	-1.7876	0.185632	0.000650262	-0.421764	0.699195	0.565391
cg00566408	0.0772417	0.814064	0.811691	0.688132	0.282823	0.183873	0.639624	0.779621	0.809034	0.688654	0.284581	-0.119016	0.641158	0.856448	-0.696607	0.708842	0.363687	0.439991	0.627009	0.498854	cg00566408	0.042942	0.897277	0.80686	0.266444	0.00402378	0.165309	0.290776	0.572454	0.745939	0.270275	0.00827355	0.893363	0.699433	0.248705	0.051903	0.803039	-0.00591823	0.912866	0.995138	-0.292243	0.9011	0.761948	-0.251098	0.904196	0.795003	-0.375711	0.702937	0.609552
cg00567703	0.275646	0.289668	-0.335959	0.751347	0.670461	0.114728	0.641236	0.861576	-0.0718433	0.763199	0.928067	-0.0484125	0.642079	0.941384	0.94795	0.658457	0.200028	0.645252	0.608987	0.314271	cg00567703	0.0682722	0.915359	1.76112	0.133117	2.73871e-17	0.58407	0.278799	0.0417105	1.25671	0.225414	1.24854e-06	0.394341	0.772208	0.627823	0.293186	0.390947	1.14463	0.711188	0.1828	-1.82541	0.0174306	4.98534e-08	-1.82323	0.0478794	2.84044e-06	-1.33283	0.510403	0.0348463
cg00567930	0.0879886	0.609763	1.08417	0.622439	0.13218	0.172487	0.639941	0.792998	1.75906	0.260031	0.000509444	0.370549	0.631482	0.570352	1.47068	0.472069	0.020706	0.363444	0.631895	0.577891	cg00567930	0.0813717	0.681824	1.24615	0.226685	1.62949e-06	0.417668	0.285224	0.149899	0.750084	0.270026	0.00789409	0.191924	0.78491	0.814978	0.0933557	0.459566	1.78696	0.187147	0.000671919	1.79168	0.175506	0.000518792	1.82348	0.0454375	2.30363e-06	0.366382	0.70364	0.618639
cg00569091	0.15374	0.728592	1.63595	0.370509	0.00449302	-0.376414	0.631135	0.564159	1.27151	0.560248	0.0637075	-0.443226	0.626782	0.495624	0.71579	0.705649	0.34955	-0.295427	0.635431	0.651944	cg00569091	0.209123	0.373996	1.82443	0.113071	1.45373e-20	0.574066	0.27925	0.045509	1.27651	0.222983	7.47432e-07	0.235012	0.782954	0.774182	0.116859	0.518719	1.2202	0.679051	0.146763	-1.18718	0.693529	0.162098	-1.81153	0.113693	9.06964e-05	0.179229	0.71393	0.808988
cg00569982	0.0525198	0.86204	0.89176	0.671412	0.232403	0.48956	0.623324	0.450426	0.99251	0.647421	0.176161	0.389963	0.630312	0.549958	1.73204	0.28869	0.000964831	-0.333037	0.633568	0.610587	cg00569982	0.0267767	0.910352	-0.260697	0.289253	0.372137	0.888488	0.260737	0.00137123	0.356109	0.287033	0.221024	1.62232	0.428447	0.0091105	0.0351943	0.875169	-1.18139	0.695999	0.164857	0.943727	0.781459	0.293703	-0.0935557	0.911672	0.923203	-0.714973	0.664273	0.317473
cg00572243	0.10564	0.454048	0.430018	0.743313	0.583962	-0.0678023	0.641904	0.917967	1.24817	0.568928	0.0706942	0.982776	0.562063	0.110947	-0.319224	0.752562	0.68622	0.258821	0.637025	0.693084	cg00572243	0.103263	0.645859	0.899744	0.259897	0.00116941	0.197926	0.290333	0.498834	1.01117	0.250834	0.000206643	0.0706486	0.788283	0.931503	0.165657	0.433496	1.72876	0.293562	0.00415736	1.79715	0.160933	0.000366044	1.82205	0.0580531	6.14162e-06	0.102667	0.716087	0.890036
cg00572356	0.0144805	0.0606634	0.879238	0.674159	0.23996	1.01228	0.556802	0.0990949	0.138705	0.761661	0.861494	0.281001	0.636085	0.668057	-0.0458151	0.763534	0.954101	0.2498	0.637385	0.703344	cg00572356	0.0245388	0.0782034	0.656732	0.275262	0.0212127	0.168309	0.290739	0.56548	0.958931	0.255254	0.000483294	-0.146271	0.786547	0.858599	0.0289946	0.0513931	1.64102	0.400125	0.0148378	0.33118	0.897727	0.730893	0.312661	0.899385	0.745634	-0.403362	0.700744	0.582895
cg00573922	0.0901068	0.66358	1.75173	0.268152	0.000614558	1.4265	0.457175	0.0108692	0.142701	0.761538	0.857535	1.30933	0.490984	0.0236241	0.55286	0.729651	0.477322	-0.217793	0.638558	0.740108	cg00573922	0.0784094	0.735466	-0.549558	0.28032	0.0560139	0.214109	0.290083	0.464205	0.0560829	0.291679	0.848372	0.486572	0.763389	0.54741	0.066984	0.697593	-1.66342	0.376282	0.0115048	1.8135	0.105531	6.72767e-05	1.75736	0.247502	0.00207813	-0.0461794	0.716925	0.950442
cg00574639	0.0177978	0.923825	-0.861229	0.678022	0.251043	-1.18513	0.52158	0.0463971	1.54704	0.429473	0.0113369	0.298756	0.635275	0.648245	0.380611	0.74779	0.628936	-0.180414	0.639723	0.783679	cg00574639	0.0282663	0.907658	1.40038	0.206187	1.87159e-08	0.496676	0.282457	0.0853298	0.911573	0.258999	0.000986333	1.05767	0.660135	0.16023	0.0321533	0.88901	1.2009	0.687601	0.155651	-0.915156	0.789909	0.311093	-1.26766	0.656955	0.125872	-0.676705	0.669976	0.346106
cg00574913	0.0843572	0.720907	0.817642	0.686957	0.278906	0.992186	0.560408	0.10707	1.60086	0.395231	0.00672276	0.173204	0.639922	0.792154	1.35133	0.528189	0.0429995	-0.341761	0.633103	0.601135	cg00574913	0.06597	0.788515	0.482867	0.282977	0.0946808	0.736031	0.270865	0.00924527	0.890422	0.260594	0.00133449	-1.02239	0.669335	0.177503	0.0996226	0.695703	-1.73974	0.276876	0.00327614	-0.909353	0.791582	0.314671	1.32924	0.62579	0.100875	-0.674555	0.670285	0.347751
cg00575769	0.0991385	0.90947	0.869179	0.676329	0.246119	0.618462	0.61176	0.335873	0.639177	0.717804	0.407503	0.551191	0.618158	0.39352	0.887059	0.672449	0.235225	-0.398626	0.62977	0.540956	cg00575769	0.0265263	0.96007	1.60349	0.171025	3.03403e-12	0.377305	0.286444	0.194294	1.19662	0.232415	5.32878e-06	-0.0289445	0.788722	0.971916	0.0371884	0.903416	-1.51363	0.510455	0.0413382	-1.71601	0.311712	0.00531033	-1.46014	0.548027	0.0561351	1.03998	0.599814	0.12654
cg00576435	0.0928593	0.758104	1.37656	0.517216	0.0374495	-0.17298	0.639928	0.792417	1.60424	0.392943	0.00648296	-0.799567	0.590398	0.205455	0.479258	0.738276	0.540274	0.37596	0.631162	0.564637	cg00576435	0.06468	0.832236	1.30407	0.219489	3.54494e-07	0.390382	0.286063	0.178995	1.08201	0.244324	5.80804e-05	-0.352113	0.775602	0.665797	0.129408	0.775291	1.55246	0.480417	0.0319305	1.8095	0.121497	0.000118367	1.82117	0.0645766	9.40635e-06	1.40843	0.480523	0.0219918
cg00576525	0.0248557	0.777123	0.776882	0.694797	0.306265	0.920022	0.572587	0.139182	0.854141	0.679515	0.255475	0.147108	0.640575	0.822993	1.53388	0.437266	0.012704	0.601381	0.613461	0.350055	cg00576525	0.0373226	0.84228	0.730273	0.271204	0.009854	0.501781	0.282261	0.0820613	0.773968	0.268557	0.00598762	-0.566521	0.754143	0.48094	0.0211814	0.799465	1.4167	0.575824	0.0696687	1.27603	0.652896	0.122337	-1.78269	0.197079	0.000827615	0.293814	0.708487	0.690771
cg00576774	0.0171783	0.0483092	0.419859	0.74428	0.593121	0.206087	0.638947	0.753685	-1.01582	0.641366	0.16432	-0.017152	0.642239	0.979219	-0.519975	0.73367	0.505082	-0.765838	0.594852	0.226938	cg00576774	0.00583781	0.0346324	0.896705	0.260125	0.00122112	0.532049	0.281054	0.064652	0.768284	0.268911	0.00640057	-1.48785	0.503262	0.0254007	0.0217973	0.0438769	0.562202	0.868513	0.552703	0.941911	0.782007	0.294798	1.13285	0.71589	0.188716	-0.731401	0.661713	0.30556
cg00577147	0.00887392	0.0384261	0.628356	0.719394	0.416002	0.229429	0.638151	0.726681	0.882695	0.673406	0.237861	0.818629	0.587779	0.193884	0.132626	0.761841	0.867523	0.166558	0.640098	0.799984	cg00577147	0.00652647	0.0373571	0.909919	0.259125	0.00101029	0.119635	0.291262	0.683165	0.92092	0.258279	0.000860284	-0.911023	0.695626	0.238225	0.0179046	0.0325676	1.02344	0.755961	0.247231	0.0216015	0.912807	0.982253	-1.02571	0.755192	0.245954	-0.72937	0.662034	0.30702
cg00577488	0.087686	0.647631	0.0502141	0.763487	0.949698	0.73418	0.598831	0.248278	1.55216	0.426378	0.0108304	-0.00668618	0.642258	0.991899	0.236512	0.757635	0.765474	0.338892	0.633258	0.604237	cg00577488	0.0713353	0.672151	0.665332	0.274812	0.0194796	0.684945	0.273763	0.0159695	0.929253	0.257629	0.000760291	-0.980781	0.679633	0.199095	0.13758	0.640404	1.58798	0.450458	0.0243343	-1.68548	0.350893	0.00862679	1.60959	0.430861	0.0201957	0.416204	0.699671	0.570659
cg00577527	0.11535	0.717769	-0.487448	0.737382	0.533125	0.0503148	0.642065	0.939084	1.55406	0.425227	0.0106471	0.549935	0.61827	0.394642	0.80067	0.690281	0.290148	0.940816	0.569198	0.129362	cg00577527	0.0737847	0.743348	0.362707	0.286854	0.212444	0.677364	0.274172	0.0172566	0.903862	0.259586	0.0011025	0.853752	0.70763	0.273034	0.0849879	0.739079	1.76054	0.241784	0.00189039	1.82507	0.0247112	2.01406e-07	1.82483	0.0287992	3.71586e-07	0.999158	0.609647	0.14524
cg00578437	0.0843712	0.846102	0.777325	0.694714	0.305961	-0.159103	0.640288	0.808786	-0.836832	0.683095	0.266459	0.0703852	0.641876	0.914852	1.26126	0.564096	0.0667231	-0.666349	0.606711	0.297814	cg00578437	0.0727025	0.823881	1.00184	0.251646	0.000241725	0.41974	0.285158	0.147841	0.818492	0.265671	0.00347935	-0.965527	0.683263	0.207339	0.149573	0.725508	-1.27968	0.651107	0.120806	-0.619136	0.858779	0.510827	1.7791	0.205019	0.000970553	-1.35511	0.501949	0.030652
cg00578690	0.0301069	0.87058	0.637206	0.718096	0.409046	0.782028	0.592742	0.216465	0.76911	0.696236	0.311622	-0.193226	0.639348	0.768675	1.23463	0.573831	0.0749453	0.475923	0.624379	0.463519	cg00578690	0.0201231	0.945979	1.54735	0.181921	5.37569e-11	0.486055	0.282859	0.0924543	0.915653	0.258686	0.000929419	-0.228791	0.783261	0.780047	0.140994	0.855638	0.26374	0.903296	0.784823	-1.82336	0.0466607	2.56198e-06	0.577546	0.865993	0.541325	-0.00724414	0.717132	0.992222
cg00579794	0.0127609	0.892897	0.842434	0.681946	0.262879	0.299311	0.635249	0.647629	0.0270519	0.763683	0.972892	-0.173388	0.639917	0.791937	0.537978	0.731503	0.489809	-0.0460452	0.642097	0.944246	cg00579794	0.0174202	0.947215	0.750095	0.270025	0.00789312	0.126424	0.2912	0.666209	1.08398	0.244133	5.59402e-05	1.44523	0.523552	0.0328352	0.014272	0.899947	-1.15193	0.708236	0.179176	0.429699	0.887228	0.653484	-0.2759	0.902387	0.775051	0.626124	0.676965	0.385793
cg00581422	0.0351787	0.123843	0.337479	0.751233	0.669034	-0.0767413	0.641803	0.907191	1.72223	0.298309	0.0011794	-0.311232	0.634676	0.634447	-0.153449	0.761189	0.846898	-0.222303	0.638403	0.734896	cg00581422	0.0546038	0.083918	0.665091	0.274825	0.0195265	0.511403	0.281886	0.0761689	0.763288	0.26922	0.00678384	0.269215	0.781116	0.742114	0.0261485	0.0829828	-0.303513	0.900169	0.752936	0.691894	0.844781	0.458764	-1.22569	0.676574	0.144276	0.85372	0.640442	0.224274
cg00581979	0.0254809	0.0590403	1.52705	0.441232	0.0134529	0.77464	0.593711	0.221207	0.258471	0.756438	0.74423	0.196189	0.639258	0.765214	-0.686567	0.710472	0.371187	0.451594	0.626184	0.487315	cg00581979	0.106819	0.304724	0.384983	0.286222	0.185202	-0.0372528	0.291744	0.898951	0.796824	0.267099	0.00455219	0.263599	0.781436	0.747358	0.0412453	0.0809157	-0.0576182	0.912416	0.952678	-1.23097	0.674173	0.141901	1.37975	0.597833	0.08222	0.385008	0.702218	0.600544
cg00582308	0.0227981	0.850243	0.682849	0.711069	0.373982	-0.281467	0.636064	0.667535	1.01231	0.642291	0.166076	0.12977	0.640949	0.843612	-0.17056	0.760582	0.830004	-0.47041	0.624797	0.468864	cg00582308	0.0240191	0.911754	0.535447	0.280913	0.0628974	0.660394	0.275071	0.0204596	0.848351	0.263627	0.00236718	0.168111	0.785819	0.837686	0.0226912	0.85908	1.60501	0.435113	0.0210425	1.55404	0.47914	0.0315726	1.49584	0.523401	0.0460259	-0.59534	0.680921	0.410937
cg00582579	0.222747	0.385393	0.190406	0.759797	0.810483	0.355437	0.63235	0.586432	0.277871	0.755291	0.725578	0.0984802	0.641506	0.881047	1.02672	0.638467	0.158936	-0.417569	0.628541	0.521492	cg00582579	0.0631513	0.0813969	0.893296	0.26038	0.00128151	0.615027	0.277348	0.031567	0.776477	0.268399	0.00581287	0.138975	0.786768	0.865602	0.103326	0.203986	1.73994	0.276556	0.00326077	1.77918	0.204844	0.000967227	1.77349	0.216832	0.00121686	-0.425171	0.6989	0.562171
cg00582671	0.0149206	0.888731	0.996504	0.646398	0.174101	0.590377	0.614529	0.359356	-0.0822403	0.763024	0.917682	-0.80762	0.5893	0.200516	-0.54403	0.730757	0.484716	-0.856718	0.582326	0.171992	cg00582671	0.0267419	0.930573	1.30926	0.218816	3.06644e-07	0.59554	0.278271	0.037679	1.04623	0.247688	0.000112231	-1.39866	0.544225	0.042335	0.181134	0.767319	0.124579	0.910743	0.897807	0.910972	0.791117	0.313671	-0.348563	0.89608	0.717106	1.06671	0.593071	0.115117
cg00583046	0.045979	0.895943	1.43191	0.491532	0.0268694	0.547655	0.618472	0.396682	1.26713	0.5619	0.0649861	0.2201	0.638479	0.737441	1.13929	0.605808	0.109062	0.370069	0.63151	0.570859	cg00583046	0.0457335	0.890803	0.980915	0.253432	0.000340838	0.407531	0.285542	0.160271	0.812609	0.266064	0.00374602	-0.156172	0.78623	0.849109	0.018715	0.908106	-1.74477	0.268838	0.00290648	1.42787	0.568886	0.0660619	0.235621	0.905237	0.807492	0.82027	0.646657	0.245181
cg00583535	0.165912	0.611981	0.554205	0.729481	0.476199	0.0700105	0.64188	0.915304	1.12016	0.611726	0.116803	0.26206	0.636893	0.689411	0.532486	0.732172	0.494449	0.0556404	0.642021	0.932649	cg00583535	0.138309	0.57385	1.12166	0.240405	2.67355e-05	0.64164	0.276034	0.0245683	0.729244	0.271264	0.00996632	0.447184	0.767394	0.581298	0.161345	0.556389	1.54538	0.486094	0.0335618	-1.81925	0.0769355	1.89641e-05	1.81647	0.0918604	3.85815e-05	-0.0478535	0.716909	0.948647
cg00583733	0.112151	0.488003	1.21099	0.582165	0.0827171	-0.0923224	0.641598	0.888442	1.61813	0.38333	0.00555359	-0.241719	0.637697	0.712575	0.184307	0.760047	0.816474	0.00754963	0.642257	0.990852	cg00583733	0.134765	0.545728	1.41834	0.203501	1.01187e-08	0.293366	0.288572	0.314656	0.751225	0.269957	0.00779233	0.349382	0.775808	0.668276	0.142346	0.496845	1.38216	0.596442	0.081374	-1.8207	0.0677896	1.14247e-05	-1.82411	0.0385754	1.19645e-06	0.467331	0.695044	0.522911
cg00585213	0.093741	0.853998	0.740259	0.701429	0.331892	0.47306	0.624597	0.466292	-0.391889	0.746818	0.618575	-0.257429	0.637082	0.694663	1.24345	0.570647	0.0721589	-0.196585	0.639246	0.764752	cg00585213	0.0224022	0.926253	1.754	0.135145	5.51237e-17	0.286056	0.288732	0.327	0.901921	0.259733	0.00113361	0.00366076	0.788809	0.996448	0.0149609	0.909485	-0.952496	0.778795	0.288442	0.815927	0.816639	0.374276	-1.3124	0.634614	0.10747	0.540946	0.687374	0.457109
cg00586700	0.17277	0.325877	0.558792	0.728898	0.472379	-0.196111	0.639261	0.765305	1.66287	0.349967	0.00315383	-0.936818	0.569857	0.131214	0.76073	0.697769	0.317448	0.185712	0.639571	0.777465	cg00586700	0.0582857	0.140552	0.875415	0.261697	0.00164414	0.470923	0.283415	0.103393	1.27853	0.222732	7.08643e-07	-0.266121	0.781293	0.745002	0.102974	0.315521	-0.514715	0.875843	0.588322	1.77008	0.223682	0.00137982	1.81789	0.0845554	2.76824e-05	0.363095	0.703883	0.621851
cg00589493	0.0186533	0.746807	1.58323	0.406898	0.00806769	0.929221	0.5711	0.13478	-0.501356	0.735826	0.521065	-1.01814	0.555733	0.0968475	-0.392768	0.746741	0.61777	-0.644684	0.609047	0.314721	cg00589493	0.0236541	0.76397	1.16794	0.235565	1.01173e-05	0.930473	0.257534	0.000746564	1.05917	0.246489	8.88158e-05	0.527852	0.758804	0.512685	0.0239731	0.725339	-0.231685	0.905491	0.810673	1.76339	0.236524	0.00172934	-0.199186	0.907422	0.837001	0.715048	0.664262	0.317418
cg00589520	0.122824	0.607948	0.325027	0.752148	0.680744	-0.992225	0.560401	0.107054	-0.182901	0.760104	0.817856	0.0951683	0.641556	0.885023	0.387126	0.747232	0.622944	-0.509246	0.621745	0.43184	cg00589520	0.141212	0.468233	0.684964	0.273762	0.0159665	0.540793	0.280691	0.060214	0.90059	0.259833	0.00115539	0.478616	0.764227	0.554198	0.0602647	0.616863	-1.49999	0.520424	0.0449117	-1.76568	0.232212	0.00160528	-1.79157	0.175799	0.000522286	-0.745393	0.659479	0.295596
cg00589929	0.150556	0.179793	0.783157	0.693622	0.301973	0.508621	0.621796	0.432423	1.18039	0.592547	0.0934485	0.682755	0.604884	0.285359	-0.685512	0.710642	0.371979	-0.376034	0.631158	0.564559	cg00589929	0.0112671	0.0599831	0.568135	0.279514	0.0478908	0.414617	0.285321	0.152967	0.90239	0.259697	0.00112603	-1.31331	0.578583	0.0636785	0.16424	0.174717	0.401137	0.890565	0.675735	-0.900058	0.794234	0.320432	1.07274	0.738674	0.220075	0.32499	0.706539	0.659481
cg00590251	0.0606667	0.892714	1.30579	0.546948	0.054217	-0.128344	0.640978	0.845313	0.292211	0.754389	0.711865	-0.269316	0.63659	0.681205	0.911797	0.666912	0.220569	-0.489884	0.623299	0.450117	cg00590251	0.0668601	0.844296	1.37967	0.2092	3.69767e-08	0.24846	0.289487	0.395191	0.73212	0.271095	0.00965508	0.238616	0.782772	0.77079	0.0201085	0.867876	1.27618	0.652823	0.122274	-0.391683	0.891616	0.683137	-1.4577	0.549645	0.0568585	-0.527433	0.688872	0.468911
cg00592411	0.18926	0.442555	1.27441	0.559149	0.0628697	0.0375172	0.642152	0.954562	1.33735	0.534089	0.0462785	-0.801818	0.590092	0.204067	0.388638	0.747101	0.621556	0.508568	0.621801	0.432473	cg00592411	0.101383	0.486134	0.850087	0.263506	0.0023135	0.468812	0.283491	0.104995	1.11326	0.241252	3.16422e-05	-0.383465	0.77312	0.63754	0.176458	0.356199	1.73188	0.288937	0.00389691	-1.80794	0.127176	0.00014218	1.8204	0.0697639	1.28163e-05	0.0773499	0.716541	0.917065
cg00593607	0.0412567	0.840176	1.50564	0.453332	0.0159792	0.305237	0.634967	0.641064	1.20073	0.585697	0.0862312	0.269491	0.636583	0.681008	0.253144	0.756738	0.749371	0.377895	0.631046	0.562599	cg00593607	0.0252576	0.934061	1.39618	0.206805	2.15348e-08	0.828833	0.264973	0.00305085	0.926923	0.257812	0.000787143	0.795057	0.718937	0.311138	0.0541367	0.859815	1.62256	0.418522	0.0178887	1.2877	0.647141	0.117474	1.45053	0.554367	0.0590124	0.787496	0.652451	0.266639
cg00594129	0.239687	0.250992	1.25985	0.564619	0.0671422	-0.298464	0.635289	0.648569	-1.3164	0.542691	0.0514629	0.19218	0.63938	0.769896	-0.73491	0.702366	0.335716	0.291159	0.635628	0.656698	cg00594129	0.166208	0.5412	1.42934	0.201821	6.86154e-09	0.316434	0.288042	0.277674	1.16702	0.235664	1.03233e-05	0.171968	0.78568	0.834	0.193972	0.275363	1.30568	0.638068	0.110151	1.81907	0.0779743	2.00105e-05	1.82103	0.0655364	9.97866e-06	-0.178012	0.713974	0.810266
cg00594148	0.172602	0.641575	1.48684	0.463557	0.0184259	0.00794585	0.642257	0.990372	0.51406	0.734364	0.510139	-0.270013	0.636561	0.680419	1.19512	0.587607	0.0881896	0.273649	0.636405	0.676321	cg00594148	0.138839	0.626022	1.76113	0.133114	2.73643e-17	0.199318	0.290312	0.495803	1.11681	0.240895	2.94752e-05	0.122874	0.787214	0.881084	0.0596781	0.667413	0.793832	0.822065	0.3889	-1.73754	0.280305	0.00344433	1.54652	0.485183	0.0332956	-0.741206	0.660153	0.29856
cg00595889	0.106991	0.51286	1.17969	0.59278	0.0937036	0.16717	0.640082	0.799261	-0.261364	0.756273	0.741442	0.144088	0.640643	0.826577	0.395344	0.746515	0.615413	-0.306874	0.634888	0.639254	cg00595889	0.106493	0.673839	1.0317	0.24901	0.000145139	0.130016	0.291166	0.657305	0.816819	0.265783	0.00355343	-0.397066	0.771975	0.625396	0.0776503	0.600396	1.68151	0.355619	0.00911482	1.7064	0.324621	0.00626897	1.80761	0.128351	0.000147526	0.21086	0.712695	0.775919
cg00595898	0.0317868	0.890951	0.526412	0.732904	0.4996	0.166768	0.640093	0.799736	0.991531	0.647671	0.176668	-0.564254	0.616978	0.381953	0.532178	0.73221	0.49471	-0.492913	0.62306	0.447233	cg00595898	0.0168388	0.94232	1.57229	0.17721	1.58418e-11	0.667278	0.27471	0.0191045	0.964128	0.254828	0.000445472	0.7091	0.73377	0.371175	0.0177689	0.904457	0.951029	0.779243	0.28932	-1.51229	0.511445	0.0416826	-1.0184	0.757661	0.250078	0.149576	0.714905	0.840232
cg00596184	0.0643385	0.790446	1.29547	0.551023	0.0569781	0.48894	0.623373	0.451017	1.41113	0.501451	0.0305913	0.483294	0.623813	0.45642	1.31755	0.542228	0.0511706	-0.565395	0.616873	0.380951	cg00596184	0.0576149	0.808034	0.889542	0.260659	0.00135109	0.457068	0.283907	0.114257	0.906296	0.259401	0.00106459	0.814558	0.715289	0.298211	0.0324408	0.816528	0.769534	0.827821	0.405203	-1.82193	0.0589518	6.53109e-06	-1.76043	0.241976	0.00189648	0.0610096	0.716766	0.934551
cg00596763	0.100479	0.762227	1.71203	0.307937	0.0014332	0.457845	0.62573	0.481149	1.16732	0.596847	0.0982631	-0.0803823	0.641758	0.902805	0.61987	0.72062	0.422719	0.150534	0.640495	0.81893	cg00596763	0.0672862	0.754101	0.891693	0.260499	0.00131082	0.275842	0.288948	0.344748	1.04158	0.248114	0.000121943	-1.12967	0.639945	0.12796	0.127072	0.629635	1.78621	0.188939	0.00069821	1.73497	0.284258	0.0036463	1.78871	0.182922	0.000612867	-0.55526	0.685741	0.444749
[truncated: 36,963 more rows]
[truncated: 39 more columns]

## Sheet: ST2
Supplementary Table 2
Immortalization CpG Table
	Name	UCSC_RefGene_Name	Relation_to_Island	UCSC_RefGene_Group
cg14361409	cg14361409		Island
[truncated: 119,623 more rows]

## Sheet: ST3
Supplementary Table 3
[truncated: 9 more rows]

## Sheet: ST4
Supplementary Table 4
[truncated: 36 more rows]

[truncated: 4 more sheets: ST5, ST6, ST7, ST8]
